# Supplementary material for: A new species of Talaromyces sect. Subinflati discovered in China
Source: PeerJ. 2026 Jun 1;14:e21395. doi: 10.7717/peerj.21395 (PMC13235687; doi:10.7717/peerj.21395)
Supplement: Supplemental Information 5 — The alignments of BenA-CaM-Rpb2- ITS sequences, BenA sequences, CaM sequences, Rpb2 sequences, ITS1-5.8S-ITS2 sequences. Use the software MEGA to view them. [file peerj-14-21395-s005.zip]

Archive with 6 entries (5 files):
- supplementary sequence data/Supplemental data 1 bcri 19algnK2GI.fas
- supplementary sequence data/Supplemental data 2 bt 19algnK2G.fas
- supplementary sequence data/Supplemental data 3 CaM 19algnK2G.fas
- supplementary sequence data/Supplemental data 4 rpb2 19algn K2GI.fas
- supplementary sequence data/Supplemental data 5 its 19algnT92G.fas
- supplementary sequence data/
