# Supplementary material for: A new species of Talaromyces sect. Subinflati discovered in China
Source: PeerJ. 2026 Jun 1;14:e21395. doi: 10.7717/peerj.21395 (PMC13235687; doi:10.7717/peerj.21395)
Supplement: Supplemental Information 5 — The alignments of BenA-CaM-Rpb2- ITS sequences, BenA sequences, CaM sequences, Rpb2 sequences, ITS1-5.8S-ITS2 sequences. Use the software MEGA to view them. [file peerj-14-21395-s005.zip › supplementary sequence data/Supplemental data 1 bcri 19algnK2GI.fas]

>T._guizhouensis_CBS_141837_MN863346
GCAAACCATCTCCGGCGAGCACGGCCTCGATGGCTCCGGCGTGTGAGTGAT-ACATGACTT-CT--GAACGACAGGAAA--CAGT---CTGACCT------ACG----GCCCGCAGTTACAATGGCAGCTCCGATCTCCAGTTGGAGCGCATGAACGTCTACTTTAACGAGGTGGGTGGG-GAGAT-AAAT---GGCGAGATT--CGAAA-----ACATGCTCATAT---CGAATAGGCTAGCGGCAACAAGTATGTTCCCCGTGCTGTCCTGGTCGACTTGGAGCCCGGTACTATGGACGCCGTGCGCGCTGGTCCGTTCGGTCAGCTTTTCCGCCCT-GACAACAATTC---TTCCCCACTATCTGATAACT---GAT----AACTGACTG---ATCCGT------GCACAGGATAAAGATGGCGATGGTGAGTA---GACGAGTCCACACACGCAACATTGATTTC-ACGATATCGCCATAGTCA--------------ATATGATCCGGAT-AAGGCTGATGTTTTCTTACTATTTGG-TTCAGGACAAATCACAACCAAGGAGTTGGGCACCGTCATGCGCTCCCTTGGCCAAAACCCTTCGGAATCCGAACTACAGGACATGATCAACGAGGTTGATGCCGACAACAACGGCACAATTGATTTCCCTGGTA------TATATTCTGT-TATTACAGGGATTCC-TTGG---CCT-TTTGG-CTAACTG-TCG---CAGAATTCTTGACTATGATGGCCCGCAAAATGAAGGACACTGACTCCGAGGAGGAAATCCGTGAGGCATTCAAGGTCTTTGACCGTGATAACAATGGATTTATCTCCGCTGCTGAATTGCGCCACGAAAGAAAGCAGCGAGCTCGAAGGCGGGTGTGTCCCAGGTGCTCAGTCGATACACCTATGCTTCGACATTGTCACATTTACGACGTACCAATACACCGATTGGGCGAGATGGAAAAATTGCCAAACCTCGACAGCTGCACAATACTCACTGGGGCCTGGTGTGCCCTGCTGAAACCCCTGAAGGACAGGCTTGTGGTCTGGTCAAGAACTTGGCCTTGATGTGCTCCATTACTGTCGGTTCACCCAGCGAGCCTATCGTTGACTTCATGATCCAGCGAAATATGGAAGTTCTCGAGGAGTTTGAACCATTAGTCACCCCTCATGCCACCAAGGTGTTCGTGAATGGTGTTTGGGTTGGTGTGCATCGTGATCCTACCCATTTAGTCAGCACTGTTCAGTCCCTTCGTCGACGGAATATGATCTCTCATGAAGTCAGCTTGGTTCGTGACATTCGTGACAGAGAGTTCAAGATTTTCACCGATGCAGGCCGTGTCTGTCGACCACTTTTTGTTATAGATAATGATCCAAGGAGTGAGAACTGCGGATCCTTGGTGCTCAACAAAGACCACATTCGCAAGCTCGAAGCAGATCGCGAGCTCCCTGCGGATCTTGACCCAGAGGAGCGCAGAGAACAATATTATGGATGGGAGGGTTTGGTCAAATCAGGTGTTATTGAATACCTCCCACCCGTGTTGACCTGTGACCGTGTTGCTTCGGCGGGCCCATCCGGGCCTGTC---CTGGATCG-CTGGGGGACC-CTGTGTCCCCGGGCGTGTGCCCGCCGGAGAA-CCCCTGAACCCTG-CATGAATTGGGTGTCTGAGT-AAAG-ATTGAATCGTTAAAACTTTCAACAACGGATCTCTTGGTTCCGGCATCGATGAAGAACGCAGCGAAATGCGATAAGTAATGTGAATTGCAGAATTCCGTGAATCATCGAATCTTTGAACGCACATTGCGCCCCCTGGTATTCCGGGGGGCATGCCTGTCCGAGCGTCATGTC-TCCCTTCAAGCGCGGCTTGTGTGTTGGGTGCTGTCCCCCC-GGGGACACGCCCGAAAGGCAGTGGCGGCGTCGCGTCGGGTCCTCGAGCGTATGGGGCTTT-GTCACCCGCTCGGG-AGGGACCTGCGGGCGCTGGTCTTC
>T._jiangxiensis_CGMCC_3.20783_ON569044
GCAAACCATCTCCGGCGAGCACGGCCTCGATGGCTCCGGCGTGTGAGTGAT-ACGCGATTTTG---GAAGGATAGGAAA--CAGT---CTGACGC------ATT----GCCCGCAGTTACAATGGCACCTCTGATCTCCAATTGGAGCGTATGAACGTCTACTTCAACGAGGTGGGTGGGGGAGAG-AAAT---GGCGGGAGT--CGAAA-----ACATGCTCATAT---AAAATAGGCAAGCGGCAACAAGTATGTTCCTCGTGCTGTTCTAGTCGACTTGGAGCCCGGTACTATGGACGCCGTCCGCGCTGGTCCGTTCGGTCAGCTTTTCCGCCCC-GACAACGACCC---TTCCCCGCTAT-------CT---GAT----AACTGACTG---ATCC--------GCACAGGATAAAGATGGCGATGGTGAGTAGACGACGAGTC--CGTGCAGAACATCGATTTC-ACGATGCCGTTTTAGTCG--------------ATATAATCCAGAT-AGGGCTGATAATTTCTTGTTGCTCGG-TACAGGACAAATCACAACCAAGGAACTGGGCACCGTCATGCGCTCTCTTGGCCAAAACCCTTCAGAATCCGAACTACAGGACATGATCAACGAGGTTGATGCTGACAACAATGGCACAATTGATTTCCCTGGTA------TAGATCCTAT-TATTTCAGGGATTGCTTTTTTATTTA-TTTAG-CTAACTA-TTG---CAGAATTCTTGACCATGATGGCCCGCAAAATGAAGGATACCGACTCGGAGGAGGAAATCCGTGAGGCCTTCAAGGTCTTTGATCGTGACAACAATGGATTTATCTCCGCTGCTGAATTGCGCCACGAAAGAAAGCAGCAAGCTCAAAGGCCGGTGTGTCTCAGGTGCTCAGTCGATACACGTATGCTTCGACCTTGTCACATTTACGACGTACTAATACACCGATTGGGCGAGACGGCAAAATTGCCAAACCTCGACAGCTGCACAATACTCACTGGGGTCTGGTGTGTCCTGCCGAGACCCCCGAAGGACAGGCTTGTGGTTTGGTCAAGAACTTGGCTTTGATGTGCTCCATTACTGTTGGTTCGCCCAGCGAGCCTATCGTTGACTTCATGATCCAGCGGAATATGGAAGTTCTCGAGGAGTTCGAACCATTAGTCACGCCTCATGCCACCAAGGTGTTCGTCAACGGTGTTTGGGTTGGTGTGCATCGTGATCCTGCCCATTTGGTCAGCACTGTCCAATCCCTTCGTCGACGGAACATGATCTCTCACGAAGTCAGCTTGGTTCGTGACATTCGTGACAGAGAGTTCAAGATTTTCACCGATGCTGGCCGTGTCTGTCGACCACTCTTTGTCATAGATAATGACCCAAGGAGTGAAAATTGCGGATCCTTGGTGCTCAACAAAGATCACATTCGCAAGCTTGAAGGAGATCGCGAGCTTCCGGCGGATCTTGATCCAGAGGAGCGCAGAGAACAGTACTATGGATGGGAAGGTTTGGTCAAATCGGGTGTCATTGAATACCTCCCACCCGTGTTGACCTGTGACCGTGTTGCTTCGGCGGGCCTATCGAGGCCCGTC---CCTGATCG-CTGGGGGACC-CCGTGTCCCCGGGCGTGTGCCCGCCGAAGAA-CCCCTGAACCCTG-CATGAATTGGGCGTCTGAGT-AAAG-ATTAAATCGTTAAAACTTTCAACAACGGATCTCTTGGTTCCGGCATCGATGAAGAACGCAGCGAAATGCGATAAGTAATGTGAATTGCAGAATTCCGTGAATCATCGAATCTTTGAACGCACATTGCGCCCCCTGGTATTCCGGGGGGCATGCCTGTCCGAGCGTCATGTC-TCCCCTCAAGCGCGGCTTGTGTGTTGGGTGCTGTCCCTCC-GGGGACACGCCCCAAAGGCAGTGGCGGCGTCGCGTCGGGTCCTCGAGCGTATGGGGCTTT-GTCACCCGCTCGGG-AGGGACCTGCGGGCGCTGGTCTTC
>T._paecilomycetoides_CGMCC_3.20785_ON569040
GCAAACCATCTCCGGCGAACACGGCCTTGATGGCACCGGTCTGTGAGTGAT-ACACGACTG-TC--CAATGGCAGAGAA--CGGTTGTCTGACCA------ATTCCTCCCCCGCAGTTACAATGGCTCCTCCGATCTCCAGTTGGAGCGTATGAACGTCTACTTCAACGAGGTGTGTTTA-CAAGG-AATT---GGCGAGACGAAAGAAG-----ATATACTCATCT---CAGATAGGCCAGCGGCAACAAGTATGTTCCTCGTGCGGTTCTGGTCGACTTGGAGCCTGGTACCATGGATGCCGTACGCGCTGGTCCGTTCGGTCAGCTTTTCCGTCCC-GACAACGATGA---CTATCGGC----------------------GACTGACTA---ATCCGT------GCGCAGGACAAAGATGGTGATGGTGAGTC---GACAACTC--TGGAC----------TTTC-GCGGCGTCGCGCTAGCTC----------------ATAACTCGGATCGGGGCTGATATTCTTCTGTCGTTTGC-TTCAGGACAAATCACAACTAAGGAGCTGGGGACTGTCATGCGTTCTCTTGGTCAAAACCCTTCGGAATCCGAACTCCAGGACATGATCAACGAGGTTGATGCTGATAACAACGGCACAATCGATTTCCCTGGTA------TGGCTTCTAT-TCTAGGGGATTTCTTTTTGG---TGA-TTTGG-CTGATTT-TCA---AAGAATTTTTGACCATGATGGCCCGCAAGATGAAGGACACCGACTCGGAGGAGGAAATCCGGGAGGCCTTCAAGGTCTTTGATCGTGACAACAATGGGTTTATCTCCGCTGCGGAATTGCGCCACGGAAGAAAGCAATGAGCTCGAAGGCAGGAGTTTCCCAGGTGCTCAGTCGATACACTTATTCTTCTACCTTGTCACATTTACGGCGTACCAATACACCGATTGGGCGAGATGGTAAAATTGCTAAACCCCGGCAGCTGCACAATACTCACTGGGGTCTGGTGTGTCCCGCTGAAACTCCCGAAGGTCAGGCTTGTGGTCTGGTCAAGAACTTGGCACTGATGTGCTCCATAACTGTCGGTTCACCTAGCGAGCCTATCGTTGACTTCATGATCCAGCGGAATATGGAAGTACTTGAAGAGTTTGAGCCACTAGTCACCCCTAATGCCACCAAGGTATTCGTCAACGGCGTCTGGGTTGGTGTGCATCGTGATCCTGCGCATTTGGTCAGCACTGTTCAGTCCCTTCGTCGACGGAACATGATCTCTCACGAAGTCAGCTTGGTCCGCGACATTCGTGATAGAGAGTTCAAGATTTTCACCGATGCTGGCCGTGTCTGCCGACCGCTCTTTGTCATAGATAATGATCCAAGGAGTGAGAATTGCGGTTCCCTGGTGCTCAACAAAGATCATATTCGCAAGCTTGAAGCGGATCGCGAGCTTCCTACAGATCTCGACCCGGAGGAGCGTAGAGAACAGTATTACGGATGGGAAGGTTTGGTCAAATCGGGTGTGATTGAGTACCTCCCACCCGTGTCGA-TTGTGTCCCTGTTGCTTCGGCGGGCCCACTGGGCCCTGCC---C--GGTCG-CCTGGGGGTG-TCTTGCCCCCGGGCCCGTGTCCGCCGGAGAG-CTCTGGAACCCTG-TGTGAATTGGACGTCTGAGTGAGGG-ATTAAATCATTAAAACTTTCAACAACGGATCTCTTGGTTCCGGCATCGATGAAGAACGCAGCGAAATGCGATAAGTAATGTGAATTGCAGAATTCCGTGAATCATCGAATCTTTGAACGCACATTGCGCCCCCTGGCATTCCGGGGGGCATGCCTGTCCGAGCGTCATTTC-TCCCCTCAAGCACGGCTTGTGTGTTGGGCGCTGTCCCCCCTGGGGACACGCCCGAAAGGCAGTGGCGGCGCTACGTCAGGTCCTCGAGCGTATGGGGCATT-GTCACTCGCTCGGG-AGGGACCTGCGGGCGCTGGTCTTC
>T._palmae_CBS_442.88_HQ156947
GCAAACCATCTCCGGCGAGCACGGCCTTGATGGCTCCGGTGTGTGAGTGTT-GCACAACTGTC---GAGTGACAGCAAA--CGGTTGTCTGACCC------ATCCTTCCCCCGCAGTTACAATGGCACCTCCGACCTCCAGCTGGAGCGTATGAACGTCTATTTCAATGAGGTTTGTTGA-CAAAG-AAAT---GGTGAGGCA--CGAAA-----ATATACTCATTT---CAGATAGGCTAGCGGAAACAAGTATGTCCCTCGTGCTGTTCTGGTCGACTTGGAGCCCGGCACCATGGACGCCGTCCGCGCTGGTCCGTTCGGTCAGCTTTTCCGTCCC-GACAACGATAA---CAACCGGC----------------------AACTGACTG---ATTGGT------GCGCAGGACAAAGATGGTGATGGTGAGTC---AACGACTT--TCAGCACAACGTTTATTCC-ACGGCGTCGCGCCAGTTC--------------ATATAACCCAGATCGGGGCTGATATTCTTTTGCTGTTGGG-TTCAGGACAAATCACAACCAAGGAGCTGGGCACTGTCATGCGCTCTCTTGGTCAAAACCCTTCGGAATCCGAACTCCAGGACATGATCAACGAAGTTGATGCTGACAACAACGGCACAATCGATTTCCCCGGTA------TGACTTT----TATTCTATGGGTTCC-TTGG---CGA-TTTGG-CTAATTG-TAA---AAGAATTCTTGACCATGATGGCCCGCAAAATGAAGGACACCGACTCGGAAGAGGAAATCCGGGAGGCCTTCAAGGTCTTTGACCGTGACAACAATGGGTTTATCTCCGCGGCGGAATTGCGCCATGGAAGAAAGCAATGAGCTCCAAGGCGGGCGTCTCCCAGGTGCTCAGTCGATATACCTATTCTTCTACATTGTCACATTTACGGCGCACCAATACACCAATTGGACGAGATGGCAAAATTGCTAAACCTCGGCAGCTGCACAATACTCACTGGGGCCTGGTGTGTCCTGCTGAAACGCCCGAAGGTCAGGCTTGTGGTCTGGTCAAGAACTTGGCCCTAATGTGTTCCATAACTGTTGGTTCGCCCAGCGAGCCTATCGTTGACTTCATGATCCAGCGGAATATGGAAGTACTTGAAGAGTTCGAGCCACTAGTCACCCCTAATGCCACCAAGGTGTTCGTCAATGGTGTCTGGGTTGGCGTGCATCGTGATCCCGCACATTTAGTCAGCACTGTTCAGTCCCTTCGTCGACGGAACATGATCTCTCACGAAGTGAGCTTGGTTCGTGACATTCGTGATAGGGAGTTCAAGATTTTCACCGATGCTGGCCGTGTCTGCCGGCCACTTTTTGTCATAGATAATGATCCAAGGAGTGAGAATTGCGGTTCTCTGGTGCTCAACAAAGACCACATTCGCAAGCTTGAAGCAGATCGCGAGCTCCCTCCTGACCTTGACCCAGAGGAGCGTAGAGAACAGTATTATGGATGGGAAGGTTTGGTCAAGTCGGGCGTTATTGAATACCTCCCACCCGTGTCGA-TTATG-CCCTGTTGCTTCGGCGGGCCCACGGGGCCCTG-----CCCGGTCGCCTGGGGGGTC-C----CCCCCGGGCCCGTGCCCGCCGGAGAG-CTCTGGAACCCTG-TGTGAATTGGACGTCTGAGTGAGGG-ATTGAATCA-TAAAACTTTCAACAACGGATCTCTTGGTTCCGGCATCGATGAAGAACGCAGCGAAATGCGATAAGTAATGTGAATTGCAGAATTCCGTGAATCATCGAATCTTTGAACGCACATTGCGCCCCCTGGCATTCCGGGGGGCATGCCTGTCCGAGCGTCATTTC-TCCTCTCAAGCACGGCTTGTGTGTTGGGTGCTGTCCCCCC-CGGGACACGCCCGAAAGGCAGTGGCGGTGCCGCGTCAGGTCCTCGAGCGTATGGGGCTTT-GTCACCCGCTCGGG-AGGGACCTGCGGGCGCTGGTCTTC
>T._parapalmae_CGMCC_3.25510_OR843225
GCAAACCATCTCCGGCGAGCACGGCCTTGATGGCTCCGGTGTGTGAGTGAT-ACCCGACTGTC---GAATGGCCGCGAA--CAGCTGGCTAACCC------ATTCCTCTCCCCCAGCTACAATGGCTCCTCCGACCTCCAGTTGGAGCGTATGAACGTCTATTTCAACGAGGTTTGTTGA-CAAAG-AAAT---GGTGTGGCG--CGAAA-----ACGTACTCATTT---TAGATAGGCCAGCGGGAACAAGTATGTCCCTCGTGCTGTTCTGGTCGACTTGGAGCCCGGTACCATGGACGCCGTCCGCGCCGGTCCGTTCGGTCAGCTTTTCCGTCCC-GACAACGATAA---CCACCCGC----------------------AACTGACTG---ATCGGT------GCGCAGGACAAAGATGGTGATGGTGAGTC---GACGGTTT--TGGACACAACGTTTATTTC-ACGGCGTCGCGCCAGTTA--------------ATATAACCCGGATCGGGACTGATATTCTTTTGCTGTTCGA-TACAGGACAAATCACAACTAAGGAGCTGGGCACTGTCATGCGTTCTCTTGGTCAAAACCCTTCGGAATCCGAACTCCAGGATATGATCAACGAAGTTGATGCTGACAACAACGGCACAATCGATTTCCCCGGTA------TGACTTCTAT-TCTTGGCGGGTTC---TTGG---TGATTTTGG-CTAATTG-TGA---AAGAATTCTTGACCATGATGGCCCGCAAAATGAAGGACACCGACTCGGAGGAGGAAATCCGGGAGGCCTTCAAGGTTTTTGACCGTGACAACAATGGGTTTATCTCTGCTGCGGAATTGCGCCATGGAAGAAAGCAATGAGCTCGAAGGCGGGCGTTTCCCAGGTGCTCAGTCGATATACCTATTCTTCTACATTGTCACATTTACGGCGTACCAATACACCGATTGGACGAGATGGCAAAATTGCTAAACCTCGACAGCTGCACAATACCCACTGGGGCCTGGTGTGTCCTGCTGAAACGCCCGAAGGTCAGGCTTGTGGTCTAGTCAAGAACTTGGCACTAATGTGCTCCATAACCGTTGGTTCGCCCAGCGAGCCTATCGTTGACTTCATGATCCAGCGGAATATGGAAGTTCTTGAAGAGTTTGAGCCATTAGTCACCCCTAATGCCACCAAGGTGTTTGTAAACGGTGTCTGGGTTGGCGTGCATCGTGATCCTGCGCATTTGGTCAGCACTGTTCAGTCCCTTCGTCGACGGAACATGATCTCTCACGAAGTGAGCTTGGTTCGCGACATTCGTGATAGAGAGTTCAAGATTTTCACCGATGCTGGCCGTGTCTGCCGGCCACTCTTTGTCATAGATAATGATCCAAGGAGTGAGAATTGCGGTTCTTTGGTGCTCAACAAAGATCACATTCGCAAGCTTGAAGCAGATCGCGAGCTCCCTCCCGATCTTGACCCAGAAGAACGGAGAGAACAGTATTATGGATGGGAAGGTTTAGTCAAATCGGGCGTTATTGAATACCTCCCACCCGTGTCGA-TTGTGTCCCTGTTGCTTTGGCGGGCCCACGGGGCCCTG-----CCCGGTCG-CCTGGGGGTG-TCTTGCCCCCGGGCCCGTGCCCGCCGGAGAG-CCCTGGAACCCTG-TGTGAATTGGACGTCTGAGTGAGGG-ATTAAATCATTAAAACTTTCAACAACGGATCTCTTGGTTCCGGCATCGATGAAGAACGCAGCGAAATGCGATAAGTAATGTGAATTGCAGAATTCCGTGAATCATCGAATCTTTGAACGCACATTGCGCCCCCTGGCATTCCGGGGGGCATGCCTGTCCGAGCGTCATTTC-TCCCCTCAAGCACGGCTTGTGTGTTGGGTGCTGTCCCCCT-GGGGACACGCCCGAAAGGCAGTGGCGGCGCCGCGTCGGGTCCTCGAGCGTATGGGGCATT-GTCACCCGCTCGGG-AGGGACCTGCGGGCGCTGGTCTTC
>T._resedanus_CBS_181.71_MN969436
GCAAACCATCTCCGGCGAGCACGGCCTTGACGGCTCCGGTGTGTAAGTAAT----AGATTACGCACAATCGAACGACAA-CAGGT---CTGATAC-------------GTCGGCAGTTACAATGGCTCCTCGGATCTCCAGTTGGAGCGTATGAACGTCTACTTCAACGAGGTGCGTAGGAAAA---TAAT---GGCGAGACC--AGAAA-----GCATGCTCATTTCCCCCGACAGGCTAGCGGCAACAAGTATGTTCCTCGTGCTGTCCTCGTCGACTTGGAACCCGGTACTATGGACGCCGTCCGCGCTGGTCCCTTCGGTCAGCTTTTCCGTCCC-GACAACGAGTT---GTCGCTGCTGT-------CT---GATAGGGAATTGACTG---AACCGT------GTATAGGACAAGGATGGTGATGGTGAGTACATAGCCGGGC-------------CCGATTGC--TGTTGTTGCACGGGGCG--------------ATATAGTT-GGATTTCGGCTAATGTTTGCTTGTTGCGTCGTTTTAGGACAAATCACAACTAAAGAGCTGGGCACTGTCATGCGTTCTCTTGGCCAGAACCCTTCAGAATCCGAACTCCAGGACATGATCAACGAGGTCGATGCTGACAACAACGGCACGATCGACTTCCCCGGTA------GGGCCTATAC-----GCTGAGATTGC-TATCTGGTAA-CCTGGACTAATTA-TCG---CAGAGTTCTTAACTATGATGGCTCGCAAAATGAAGGACACCGACTCGGAGGAGGAAATCCGTGAGGCGTTCAAGGTCTTTGACCGCGACAACAATGGTTTTATCTCCGCTGCCGAATTGCGCCACGGAAGAAAGCAATGAGCTCAAAAGCTGGTGTTTCTCAGGTGCTCAGCCGATATACTTATGCTTCTACACTATCACATTTACGTCGTACCAATACGCCAATTGGCCGAGACGGCAAAATCGCTAAACCTCGGCAGCTGCACAATACTCATTGGGGTCTGGTGTGTCCTGCTGAGACGCCTGAGGGTCAGGCTTGTGGGCTAGTTAAGAATTTGGCGTTAATGTGCTCTATCACTGTTGGTTCACCTAGCGAGCCTATCGTTGACTTCATGATACAACGGAACATGGAGGTACTCGAGGAATTTGAACCATTAGTGACCCCTAATGCCACCAAGGTGTTCGTCAACGGTGTCTGGGTTGGTGTGCATCGCGATCCCGCCCATTTGGTTAGCACCGTCCAGAGCCTTCGCCGACGGAACATGATCTCTCATGAAGTTAGCTTGGTTCGTGACATTCGTGACAGAGAATTCAAGATCTTTACCGATGCTGGTCGTGTCTGTCGACCGCTCTTCGTTATAGATAACGACCCGAGAAGTGAGAACTGCGGTTCTTTGGTGCTCAACAAAGATCACATTCGCAAGCTCGAAGCGGATCGCGAGCTGCCACCGGATCTTGACCCCGAGGAGCGCCGAGAACAGTATTATGGATGGGAAGGCCTGGTTAAATCGGGCGTCATCGAGTACCTCCCACCCGTGTTTA-CCGTGACCCTGTTGCTTCGGCGGGCCCACT-GGGCCTATG---CCTGGTCG-CCGGGGGGCG-TCTCGTCCCCGGGTCCGCGCCCGCCGGAGAA-TCTCTGAACCCTG-TCTGAAGTAAGTGTCTGAGTGAAGATTTTAAATCATTAAAACTTTCAACAACGGATCTCTTGGTTCCGGCATCGATGAAGAACGCAGCGAAATGCGATAAGTAATGTGAATTGCAGAATTCCGTGAATCATCGAATCTTTGAACGCACATTGCGCCCCCTGGCATTCCGGGGGGCATGCCTGTCCGAGCGTCATTTCACCCCCTCAAGCACGGCTTGTGTGTTGGGCGTTGTCCCCTC-GGGGACATGTCCGAAAGGCAGTGGCGGCGCCGCGTTGGGTCCTCGAGCGTATGGGGCTTT-GTCACTCGCTCGGGAAAGGACCTGCGGGCGTTGGTCTTC
>T._sinensis_CGMCC_3.28744_PV102705
GCAAACCATCTCCGGCGAGCACGGTCTCGATGGCTCCGGCGTGTGAGTGAT-ACACGACTT-GC--GAACGATAGGAAA--CAGT---CTGACCA------ATT----GCCCGCAGTTACAATGGCACCTCTGATATCCAGTTGGAGCGCATGAACGTCTACTTTAACGAGGTGGGTGGGCAAGAC-AGAT---GACGAGATT--CGAAA-----ACATGCTCATAT---CGAATAGGCTAGCGGCAACAAGTATGTTCCTCGTGCTGTCCTGGTCGACTTGGAGCCCGGTACTATGGACGCCGTGCGCGCTGGTCCGTTTGGTCGGCTTTTCCGTCCT-GACAACAATTC---CTTCCCGCTAT-------CT---GAT----AACTGACTG---ATCCGT------GTACAGGATAAAGATGGCGATGGTGAGTA---GAGAAGTC--CACGCGGAACATTGATTTC-ACGATATCGCCCCAGTCA--------------ATATAATCCGGAT-AAGGCTGATCATTTCTTGCTATTTGG-TTCAGGGCAAATCACAACTAAGGAGTTGGGCACCGTCATGCGTTCCCTTGGCCAAAACCCTTCGGAATCCGAACTACAGGACATGATCAACGAGGTTGATGCCGACAACAATGGCACAATTGATTTCCCCGGTA------TATATTCCGG-CATTGTTGGGATTAC-TCGGCCATTT-TTTGG-CTAACTGTTTG---CAGAATTTTTGACCATGATGGCCCGCAAAATGAAGGACACCGACTCGGAGGAGGAAATCCGTGAGGCCTTCAAGGTCTTTGACCGTGACAACAATGGATTTATCTCCGCTGCCGAATTGCGCCACGAAAGAAAGCAGCGAGCTCGAAGGCGGGTGTATCCCAGGTGCTTAGTCGTTACACCTATGCTTCAACATTGTCACATTTACGACGTACCAATACACCGATTGGGCGAGATGGTAAAATTGCCAAACCTCGACAGCTACACAATACTCACTGGGGCCTGGTGTGCCCTGCTGAAACGCCCGAAGGACAGGCTTGTGGTCTGGTCAAGAACTTGGCTCTGATGTGCTCCATTACGGTTGGTTCACCCAGCGAGCCTATCGTTGACTTCATGATCCAGCGGAATATGGAAGTTCTCGAGGAGTTTGAACCATTAGTCACCCCTCATGCCACTAAGGTGTTCGTGAATGGTGTTTGGGTTGGTGTGCATCGTGATCCTGCTCATTTAGTCAGCACTGTCCAGTCTCTTCGTCGACGGAATATGATCTCTCATGAAGTCAGCTTGGTTCGGGACATTCGTGACAGGGAGTTCAAGATTTTTACCGACGCAGGCCGTGTCTGTCGACCACTTTTTGTGATAGATAATGATCCAAGGAGTGAGAACTGCGGGTCCTTGGTGCTCAACAAAGACCACATTCGCAAGCTTGAGGCAGATCGCGAGCTCCCGGCGGATCTTGACCCAGAGGAGCGCAGAGAACAATATTACGGATGGGAGGGTTTGGTCAAATCAGGTGTTATTGAATACCTCCCACCCGTGTTGACCTGTGACCGTGTTGCTTCGGCGGGCCCATCCGGGCCTGTC---CCGGATCG-CTGGGGGGCC-CTGTGCCCCCGGGCGTGTGCCCGCCGGAGAG-CCCCTGAACCCTG-CGTGAATTGGGCGTCTGAGT-AAGG-ATTGAATTGTCAAAACTTTCAACAACGGATCTCTTGGTTCCGGCATCGATGAAGAACGCAGCGAAATGCGATAAGTAATGTGAATTGCAGAATTCCGTGAATCATCGAATCTTTGAACGCACATTGCGCCCCCTGGTATTCCGGGGGGCATGCCTGTCCGAGCGTCATGTC-TCCCTTCAAGCGCGGCTTGTGTGTTGGGTGCTGTCCCCCC-CGGGACACGCCCGAAAGGCAGTGGCGGCGTCGCGTCGGGTCCTCGAGCGTATGGGGCTTT-GTCACCCGCTCGGG-AGGGACCTGCCGGCGCCGGTCTTC
>T._subinflatus_CBS_652.95_MK450890
GCAAACCATCTCCAGCGAGCACGGCCTCGATGGCTCCGGCGTGTGAGTGGT-ACACGACTTCCC--GAACGATAGGAAA--CAGT---CTGACCC------ATT----GCCCGCAGTTACAATGGCACCTCTGATCTCCAGTTGGAGCGCATGAACGTCTACTTCAACGAGGTGGGTGGG-AAGAC-AAAT---GGCGAGACT--CGAAA-----ACATGCTCATAT---AGAATAGGCTAGCGGCAACAAGTATGTTCCTCGTGCTGTCCTGGTCGACTTGGAGCCCGGTACTATGGACGCCGTGCGCGCTGGTCCGTTCGGTCAGCTTTTCCGCCCT-GACAATAATTC---TTTCCTGCTAT-------CT---GAT----AACTGACTG---ATCCGT------GCACAGGATAAAGATGGCGATGGTGAGTA---GTCGAGTC--CACGCGGAAGATTGATTTC-ACGATATCGCCCCAGTCA--------------ATATAATCCGGAC-AAGGCTGATCATTTCTTGCTGTTTGG-TTCAGGGCAAATCACAACCAAGGAGTTGGGCACCGTCATGCGTTCCCTTGGTCAAAACCCTTCGGAATCCGAATTACAGGACATGATCAACGAGGTTGATGCCGACAACAATGGCACAATTGATTTCCCTGGTA------TATATTGTGT-CATCGTTGGGATTAC-TCGG---TGT-TTTGG-CTAACTG-TTG---CAGAATTTTTGACGATGATGGCCCGCAAAATGAAGGACACCGACTCGGAGGAGGAAATCCGTGAGGCCTTCAAGGTCTTTGACCGTGATAACAATGGATTTATCTCCGCTGCCGAATTGCGCCACGAAAGAAAGCAGCGAGCTCAAAGGCGGGTGTGTCTCAGGTGCTCAGTCGATATACTTATGCTTCGACATTATCACATTTAAGACGTACCAATACACCAATTGGGCGAGATGGTAAAATTGCTAAACCTCGACAGCTACACAATACTCACTGGGGCCTGGTGTGCCCTGCCGAAACCCCCGAAGGACAGGCTTGTGGTCTGGTCAAGAACTTGGCCTTGATGTGCTCCATTACTGTTGGTTCACCCAGCGAGCCTATCGTTGACTTCATGATCCAGCGGAATATGGAAGTTCTCGAGGAGTTCGAACCATTAGTCACCCCTCATGCCACCAAGGTGTTCGTGAATGGTGTTTGGGTCGGTGTGCATCGGGACCCTGCCCATTTAGTCAGCACTGTTCAGTCCCTTCGTCGACGGAATATGATCTCTCATGAAGTCAGCTTGGTTCGTGACATTCGTGACAGGGAGTTCAAGATTTTCACCGATGCAGGCCGTGTCTGTCGACCACTTTTTGTTATAGATAATGATCCAAGGAGTGAAAACTGCGGGTCCTTGGTGCTCAACAAAGACCACATTCGCAAGCTTGAAGCAGATCGCGAGCTGCCGGCGGATCTTGACCCGGAGGAACGCAGAGAACAATATTATGGATGGGAGGGTTTGGTCAAATCAGGTGTTATTGAATACCTCCCACCCGTGTTGACCTGTGACCGTGTTGCTTCGGCGGGCCCATCCGGGCCTGTC---CTGGATCG-CTGGGGGGCC-CCGTGCCCCCGGGCGTGTGCCCGCCGGAGAG-CCCCTGAACCCTG-CATGAATTGGGCGTCTGAGT-AAGG-ATTGAATCGTTAAAACTTTCAACAACGGATCTCTTGGTTCCGGCATCGATGAAGAACGCAGCGAAATGCGATACGTAATGTGAATTGCAGAATTCCGTGAATCATCGAATCTTTGAACGCACATTGCGCCCCCTGGTATTCCGGGGGGCATGCCTGTCCGAGCGTCATGTC-TCCCTTCAAGCGCGGCTTGTGTGTTGGGTGCTGTCCCCCC-GGGGACATGCCCGAAAGGCAGTGGCGGCGTCGCGTCGGGTCCTCGAGCGTATGGGGCTTT-GTCACCCGCTCGGG-AGGGACCTGCGGGCGCTGGTCTTC
>T._tzapotlensis_NRRL_35203_KX946884
GCAAACCATCTCCGGCGAGCACGGCCTCGATGGCTCCGGCGTGTGAGTGAT-GCACGATTACC---GGAGGATAGGAGA--TAGT---CTAACGC------ATT----GCCCGCAGTTACAATGGCACCTCTGATCTTCAGTTGGAGCGTATGAACGTCTACTTCAACGAGGTGGGTGGG-GAGAG-ACAT---GGCGAGAGT--CGAAA-----TCATGCTCATAT---AAACTAGGCTAGCGGCAACAAGTATGTTCCTCGTGCGGTTCTGGTCGACTTGGAGCCCGGTACTATGGACGCCGTGCGCGCTGGTCCGTTCGGTCAGCTTTTCCGCCCC-GACAACGACTC---TTCCCCGCTAT-------CT---GAT----AACTAACTG---ATCCGT------GCACAGGATAAAGATGGTGATGGTGAGTA---GACGAAAC--CGCACGGAACATTGATTTC-ACGATATCGCCCTAGTCT--------------ATATAATCTGGAC-AAGGCTGATCATTCCTTGTTATTTCG-TTCAGGACAAATCACAACCAAGGAACTAGGCACCGTCATGCGTTCCCTTGGACAGAACCCATCGGAATCCGAACTACAGGACATGATCAACGAGGTTGATGCCGACAACAATGGCACAATTGATTTCCCTGGTA------TGGTTTTCTC-TACTGTAGG-ATTACTCTGG---CGA-TTTGG-CTAACTC-TCG---CAGAATTCCTGACCATGATGGCGCGCAAAATGAAGGACACCGACTCAGAGGAGGAAATTCGGGAAGCCTTCAAGGTGTTTGACCGTGACAACAATGGATTTATCTCCGCTGCTGAATTGCGCCACGAAAGAAAGCAGCGAGCTCAAAGGCGGGTGTGTCTCAGGTGCTCAGTCGATACACATATTCTTCGACCTTGTCACATTTAAGACGTACCAATACACCAATAGGGCGAGATGGAAAAATTGCCAAACCTCGACAGCTGCACAATACTCACTGGGGCCTGGTGTGCCCTGCTGAAACTCCTGAAGGACAGGCTTGTGGTCTGGTCAAGAACTTGTCTTTGATGTGTTCCATTACTGTTGGTTCACCCAGCGAACCTATCGTTGACTTCATGATCCAGCGGAATATGGAAGTTCTCGAGGAGTTCGAACCATTGGTCACCCCTCATGCCACCAAGGTGTTTGTCAACGGTGTTTGGGTTGGTGTGCATCGTGACCCTACCCATTTGGTTAGCACTGTTCAGTCCCTTCGTCGACGGAATATGATCTCTCACGAAGTCAGCTTGGTTCGTGATATTCGCGACAGAGAGTTCAAGATTTTTACCGATGCTGGCCGTGTGTGTCGACCACTGTTTGTCATAGATAATGATCCCAGGAGCGAGAATTGCGGATCCTTGGTGCTCAACAAAGACCACATTCACAAGCTTGAAGCAGACCGCGAGCTCCCACCGGACCTTGACCCAGAGGAGCGCAGAGAACAGTATTACGGATGGGAGGGTTTGGTCAAATCGGGTGTGATTGAATACCTCCCACCCGTGTTGACCTGTGACCGTGTTGCTTCGGCGGGCCCATCGGGGCCTGTT---CTTGATCG-CTGGGGGGCC-CCGTGCCCCCGGGCGTGTGCCCGCCGGAGAACCCCCTGAACCCTG-CATGAATTGGGCGTCTGAGT-AAGG-ATTGAATCGTTAAAACTTTCAACAACGGATCTCTTGGTTCCGGCATCGATGAAGAACGCAGCGAAATGCGATAAGTAATGTGAATTGCAGAATTCCGTGAATCATCGAATCTTTGAACGCACATTGCGCCCCCTGGTATTCCGGGGGGCATGCCTGTCCGAGCGTCATGTC-TCCCTTCAAGCGCGGCTTGTGTGTTGGGTGCTGTCCCCCC-GGGGACACGCCCCAAAGGCAGTGGCGGCGTCGCGTCGGGTCCTCGAGCGTATGGGGCTTT-GTCACCCGCTCGGG-AGGGACCTGCGGGCGCTGGTCTTC
>T._bacillisporus_CBS_296.48_AY753368
GCAAACCATCTCTGGCGAGCACGGCCTTGATGGTTCCGGAGTGTGAGTGAT-ATACCAAAATTC--GAATGGCAAGAAA-CACGT---CTGACGC------ATC-----CCCCCAGTTACAATGGCTCCTCCGATCTCCAGTTGGAGCGTATGAACGTCTACTTCAACGAGGTTCGTGGAAAGAAAGAGACAT-AGCGAG------GAAC-----ACATACTCATAT---CGTATAGGCTAGCGGCAACAAGTATGTCCCTCGTGCCGTCCTTGTCGATTTGGAACCCGGTACCATGGATGCCGTGCGCGCTGGTCCCTTCGGTCAGCTTTTCCGCCCCTGACAACGATCTTG-CGCCCCACCGC-----AGTT---GATAGGCAACTTACTGGTTATCCGT------GTACAGGATAAGGATGGTGATGGTGAGTA---GACGGGAC---CGACATGTCGATGAATCTTACAATGTCGCACCAGTCC--------------ATATAGATCCGAT-GTGGCTGACCAGTGCTTGTTGTTTTA-CTTAGGACAAATCACAACCAAAGAGCTGGGCACAGTCATGCGTTCTCTCGGCCAAAATCCTTCCGAATCTGAATTACAGGACATGATCAACGAAGTCGATGCCGACAACAACGGCACGATCGATTTCCCTGGTA------TATAGCGTCTACATGCTGAGCTCAGAGCTTTGGTGGGATCGGATCTAACTGTTTG---CAGAGTTCTTGACCATGATGGCACGCAAAATGAAAGACACTGACTCCGAGGAGGAAATTCGTGAGGCTTTTAAGGTCTTTGACCGTGACAACAATGGATTCATCTCCGCCGCTGAACTGCGCCACGAAAGAAAGCAATGAGCTCCAAGGCCGGTGTTTCTCAGGTGCTCAGTCGATACACATATGCCTCTACTTTATCACATCTACGGCGTACCAATACACCAATTGGCCGGGATGGGAAAATCGCTAAGCCTCGACAACTGCACAATACTCACTGGGGTCTGGTCTGTCCTGCTGAAACCCCTGAAGGTCAGGCTTGTGGTCTGGTTAAGAACTTGGCACTGATGTGCTCCATTACTGTTGGTTCACCTAGCGAGCCTATTGTTGATTTTATGATCCAGCGGAATATGGAAGTGCTCGAAGAATTTGAGCCATTAGTCACTCCTAATGCTACCAAAGTATTCGTCAACGGTGTTTGGGTTGGTATACATCGTGATCCTGCCCATTTGGTCAGCACTGTCCAATCTCTTCGTCGAAGGAACATGATCTCTCACGAAGTCAGTTTGGTTCGCGACATTCGTGACAGAGAATTCAAAATTTTCACCGATGCAGGTCGTGTGTGCCGGCCGCTGTTTGTTATAGATAACGATCCAAGGAGCGAGAACTGTGGGTCGTTGGTTCTCAACAAAGACCATATTCGCAAGCTCGAAGCGGATCGTGAGCTTCCGGCAGATCTCGACCCTGAGGAACGCAGAGAATTATACTATGGATGGGAGGGTCTGGTCAAATCTGGAGTTATCGAGTACCTCCCACCCGTGTTTA-CCGTGACCGTGTTGCTTTGGCGGGCCCACTAGGGCTCCCC---TCTGGTCG-CCGGGGGGCT-G-CTGCCCCCGGGCCCGTGCCCGCCGAAGCG-CCTGTGAACCCTG-TCTGAATAGTGAGTCTGAGTGTGGG-ATGAAATCATTAAAACTTTCAACAACGGATCTCTTGGTTCCGGCATCGATGAAGAACGCAGCGAATTGCGATAAGTAATGTGAATTGCAGAATTCCGTGAATCATCGAATCTTTGAACGCACATTGCGCCCCCTGGAATTCCGGGGGGCATGCCTGTCCGAGCGTCATTTC-TGCCCTCCAGCGCGGC-TGGGTGTTGGGTGTTGTCCCCCC-GGGGACATGCCCCAAAGGCAGTGGCGGCGCCGCGTCGGGTCCTCGAGCGTATGGGGCTCT-GTCACTTGCTCGGG-ACGGACCTGCGGGCGTCGGTCTTC
>T._clematidis_CBS_149228_ON873763
GCAGACCATCTCTGGCGAGCACGGCCTTGATGGCTACGGAGTGTGAGTGAT-ACAACCGTAATTCGAAATTGCAGGAACCAACGTCATCTGACGC-----------CGCATCCCAGTTACAATGGTACCTCTGATCTCCAGTTGGAACGTATGAACGTCTACTTCAATGAGGTGCGTGCAGGAAAAGAGATACAATTGATACA--CAACA-----CAATACTCATAG---CATATAGGCTAGCGGCCACAAGTATGTTCCTCGTGCTGTCCTCGTCGATTTGGAGCCCGGTACCATGGACGCTGTCCGCGCTGGACCATTCGGTCAGCTTTTCCGTCCC-GATAACGGTTG-TTGTATCCGCCAT-------TC---GATAGATAATTTACTGGTTTTCGGT------GTATAGGACAAGGATGGTGATGGTGAGTA---AACGAGTC---TGGCATGATGAGAATCTT-ACAGTGTTTGGCCAGTCC--------------ATATGGTTCTGCTTGTGGCTAATTCATGCTTGTTACTTGATTTTAGGACAAATCACAACCAAAGAGCTGGGCACAGTGATGCGCTCTCTCGGCCAGAATCCTTCCGAGTCTGAATTGCAGGACATGATCAACGAGGTTGATGCTGATAACAATGGCACGATCGATTTCCCTGGTATGACTCTGCATGCTCT--------GGGCGCCTGTATTCGGTGA-TCTGAGCTAACTG-CCGCGCCAGAGTTCTTGACCATGATGGCCCGCAAAATGAAAGACACCGACTCCGAGGAGGAAATCCGGGAGGCTTTCAAGGTCTTTGACCGTGACAACAATGGATTCATCTCCGCTGCTGAATTGCGCCACGAAAGAAAGCGGCGAGCTCAAAGGCTGGCGTTTCTCAAGTGCTTAGTCGATACACTTACGCCTCTACTTTATCACATCTACGACGTACTAATACGCCCATTGGCCGAGACGGCAAAATCGCTAAACCTCGACAGCTACACAATACACACTGGGGTTTGGTCTGCCCTGCTGAAACTCCCGAAGGCCAGGCTTGTGGTCTAGTCAAGAACTTGGCGCTCATGTGCTCCATTACTGTTGGCTCACCCAGCGAGCCTATCGTTGACTTCATGATCCAGCGGAATATGGAAGTACTCGAAGAGTTTGAGCCATTAGTCACCCCCAATGCCACCAAGGTGTTCGTCAACGGTGTCTGGGTTGGTGTGCATCGTGACCCTGCCCATTTGGTCAGCACTGTTCAATCTCTTCGTCGAAGGAACATGATCTCTCACGAAGTCAGTTTGGTCCGCGACATTCGTGACAGAGAGTTCAAAATTTTCACCGATGCCGGTCGAGTGTGCAGGCCACTCTTTGTGATAGACAATGACCCAAGGAGTGAGAACTGCGGATCGTTGGTGCTCAACAAAGACCACATTCGCAAGCTCGAAGCCGATCGTGAGCTTCCGGCAGACCTGGACCCAGAGGAGCGCCGGGAACAATACTATGGATGGGAAGGTCTGGTCAAATCCGGAGTTATCGAATACCTCCCACCCGTGTCTA-CCGTCACCGTGTTGCTTCGGCGGGCCCACTGGGACCCCTGGGTCCCGGTCG-CCGGGGGGCCACTCTGCCCCCGGGTCCGCGCCCGCCGATGCGCCCCTGGAACCCTG-TCTGAACAGTGAGTCTGAGCGAGAA-ATTGAATCATTAAAACTTTCAACAACGGATCTCTTGGTTCCGGCATCGATGAAGAACGCAGCGAAATGCGATAAGTAATGTGAATTGCAGAATTCCGTGAATCATCGAATCTTTGAACGCACATTGCGCCCCCTGGCATTCCGGGGGGCATGCCTGTCCGAGCGTCATTTC-TGCCCTCCAGCCCGGC-TGGGTGTTGGGTGCTGTCCCCCC-GGGGACACGCCCGAAACGCAGTGACGGCGCCGCGTCGGGTCCTCGAGCGTATGGGGCTTT-GTCACCCGCTCGGA-AGGGACGCGCGGGCGCCGGTCTTC
>T._columbiensis_DTO_058F3_KX011488
GCAAACCATCTCTGGCGAGCACGGCCTCGATGGCTCCGGCGTGTAAGTGAT---AGAACTGGGTGTGAATAACAGGAAAACTTGC---CTAACGT------GTG------TTTCAGTTACAATGGCTCCTCTGACCTCCAGTTGGAGCGTATGAACGTCTACTTCAACGAGGTACGTGTTGAAAAGGCCATCC-GACTAGA----CAGAC-----ATGAACTGATAT---CGTCCAGGCTAGCGGCAACAAGTACGTTCCTCGTGCCGTCCTCGTCGACTTGGAGCCCGGTACCATGGACGCTGTGCGCGCCGGTCCCTTCGGTCAGCTTTTCCGCCCC-GACAACGCCTC-GCCTCCCCGCAAT-TGAGATAA---GAC----AACTGACGGGTTATCGGT-------AACAGGATAAGGACGGTGATGGTGAGTA---GACACGTC---CGACGCAGCGATGATTCT-----------GCTGGGCG--------------CTATGACTCGGTT---GACTGACGAGTGCTTGCT----------AGGACAAATCACAACCAAGGAGCTGGGCACAGTCATGCGTTCTCTCGGCCAAAACCCTTCCGAATCTGAGTTACAGGACATGATCAACGAGGTCGATGCCGACAACAACGGCACGATTGATTTCCCTGGTACGCTCTTATATTCTCT-TATAGTGGAGACTGGGCTGG---TGGACTTGCTCTAACTG-TCG---CAGAGTTCTTGACCATGATGGCCCGCAAGATGAAAGACACCGACTCAGAGGAGGAAATCCGTGAAGCCTTCAAGGTCTTTGACCGCGATAACAATGGCTTCATCTCCGCTGCTGAACTGCGCCACGAAAGAAAGCTATGAGCTCAAAGGCTGGTGTCTCTCAGGTGCTCAGTCGATACACATATGCCTCTACACTATCCCATCTACGACGTACAAACACGCCGATTGGCCGAGACGGAAAAATTGCTAAACCTCGGCAGCTACACAATACCCACTGGGGTCTGGTTTGTCCTGCTGAAACCCCCGAAGGTCAAGCTTGTGGTCTGGTCAAAAACTTGGCACTCATGTGCTCCATCACTGTTGGGTCACCTAGCGAACCTATCGTTGATTTCATGATCCAGCGTAATATGGATGTACTAGAAGAATTCGAGCCGTTAACCACTCCAAATGCCACAAAGGTGTTTGTCAACGGTGTCTGGGTTGGTGTTCATCGTGACCCTGCTCATTTGGTTAGCACTGTTCAATCCCTGCGCCGAAGGAACATGATCTCGCACGAAGTCAGCTTGGTTCGTGATATTCGTGACAGAGAGTTCAAAATTTTCACAGACGCCGGTCGTGTATCTCGACCGCTGTTTGTCATAGATAACGACCCAAGGAGTGAGAACTGCGGGTCATTGGTACTCAATAAAGATCACATTCGCAAACTTGAAGCGGATCGTGAGCTCCCAGCGGACCTTGATCCAGAGGAGCGCAGAGAGCAATATTATGGATGGGAAGGTCTCGTCAAATCCGGAGTTATCGAATAACTCCCACCCGTGTCTA-CCGTTACCGCGTTGCTTTGGCGGGCCCACTGGAGCCTGCCGG-TCCGGTCG-CCGGGGGGCC--CTTGCCCCCGGGCCCGCGCCCGCCGAAGCG-CCCCTGAACCCTG-TGTGAATAGTGAGTCTGAGT-CCCG-ATGAAATCGTTAAAACTTTCAACAACGGATCTCTTGGTTCCGGCATCGATGAAGAACGCAGCGAAATGCGATAAGTAATGTGAATTGCAGAATTCCGTGAATCATCGAATCTTTGAACGCACATTGCGCCCTCTGGCATTCCGGAGGGCATGCCTGTCCGAGCGTCATTTC-TGCCCTCCAGCGCGGC-TGGGTCTTGGGCGCTGTCCCCCC-GGGGACACGCCCCAAAGGCAGTGGCGACGCCGCGTCGAGTCCTCGAGCGTATGGAGCTGG-GTCACCTGCTCGGG-AGGGATTCGCCGGCCTCGGTCTTC
>T._emodensis_CBS_100536_KJ865724
GCAAACCATCTCTGGCGAGCACGGCCTCGATGGCTCCGGCGTGTGAGTGAT---AGGACTGGATATAAATAGCAGGAAAACATGT---CTCACGT------ATG------TTGCAGTTACAATGGCTCCTCTGACCTCCAGTTGGAGCGTATGAACGTCTACTTCAACGAGGTGCGTATTGGAAAGACCACCC-GGCTAGGCA-------------TGTACTGATAT---CATCCAGGCTAGCGGTAACAAGTATGTTCCTCGTGCCGTCCTCGTCGACTTGGAGCCCGGTACCATGGACGCAGTGCGCGCCGGTCCCTTCGGTCAGCTTTTCCGCCCC-GACAACGCCGTCGCCTCCCCGCAATTTGAGATAA---GAC----AACTGACGGGTTATCGGT------AAACAGGATAAGGATGGTGATGGTGGGTT---GAC--------------AGCAATGATTAT-----------ACCAGTCA--------------ATATGGCTTGAGT-TGGACTGACAAGTGCTTGCTGTTCGG-CGTAGGACAAATCACAACCAAGGAACTGGGCACAGTTATGCGTTCTCTCGGCCAAAACCCTTCCGAATCTGAGTTACAGGACATGATCAACGAGGTCGATGCCGACAACAACGGCACGATTGATTTCCCTGGTACG----CACACTCTTC-TACAGTGGTGACCGGACTGA-----GTCTGGATCTAACTG-TCG---CAGAGTTCTTGACCATGATGGCCCGCAAGATGAAAGACACCGACTCGGAGGAGGAAATCCGTGAAGCCTTCAAGGTCTTCGACCGCGATAACAATGGTTTCATCTCCGCTGCTGAACTGCGCCACGAAAGAAAGCTATGAGCTCAAAGGCAGGTGTCTCTCAGGTGCTCAGTCGATACACATATGCCTCTACATTATCACATTTACGACGTACAAACACACCGATTGGCCGAGACGGAAAAATCGCTAAACCTCGGCAGCTACACAATACTCACTGGGGTCTGGTCTGTCCTGCTGAAACCCCTGAAGGTCAAGCTTGTGGTCTGGTCAAAAACTTGGCACTCATGTGCTCCATTACTGTTGGGTCACCTAGCGAGCCTATCGTTGATTTCATGATCCAGCGTAATATGGAAGTACTGGAAGAGTTCGAGCCGTTAACCACTCCGAACGCCACAAAGGTGTTTGTCAACGGTGTTTGGGTCGGTATTCATCGTGACCCTGCTCATTTGGTTAGCACTGTTCAATCCCTTCGCCGAAGGAACATGATCTCGCACGAAGTCAGCTTAGTTCGCGATATTCGTGACAGAGAGTTCAAAATTTTCACAGATGCCGGTCGTGTATCTCGACCGCTGTTTGTCATAGATAACGACCCAAGGAGCGAGAACTGCGGGTCATTAGTACTGAATAAAGATCACATTCGCAAACTTGAAGCGGATCGTGATCTCCCAGCGGACCTTGATCCAGAAGAGCGTAGAGAGCAATATTATGGATGGGAAGGTCTCGTCAAATCCGGAGTTGTCGAATAGCTCCCACCCGTGTCTA-CCGTTACCGCGTTGCTTTGGCGGGCCCACTGGAACCTCGCGGTTCCGGTCG-CCGGAGGGCT--ACTGCCCTCGGGCCCGCGCCCGCCGAAGCG-CCCCCGAACCCTG-TGTGAATAGTGAGTCTGAGT-GCCT-ATGAAATCGTTAAAACTTTCAACAACGGATCTCTTGGTTCCGGCATCGATGAAGAACGCAGCGAAATGCGATAAGTAATGTGAATTGCAGAATTCCGTGAATCATCGAATCTTTGAACGCACATTGCGCCCTCTGGCATTCCGGAGGGCATGCCTGTCCGAGCGTCATTTC-TGCCCTCCAGCGCGGC-TGGGTCTTGGGCGCTGTTCCCCC-GGGGACACGCCCCAAAGGCAGTGGCGACGCCGCGTCGAGTCCTCGAGCGTATGGAGCCTA-GTCACCGGCTCGGG-ACGGACTCGCCGGCTTCGGTCTTC
>T._mimosinus_CBS_659.80_KJ865726
GCAAACCATCTCTGGCGAGCACGGTCTTGATGGATCCGGCGTGTGAGTGAT---AAGATAGGACATGAAGGGTTGGAAA-CACGT---CTGACGT-------------ATCCCCAGTTACAATGGCTCCTCTGACCTCCAGTTGGAGCGTATGAACGTCTACTTCAACGAGGTGCGTGCAGAAAAG-AGTTAC-GGCAAC-----TAAAC-----ACATACTCATTT---CATACAGGCTAGCGGCGACAAGTATGTTCCTCGTGCTGTCCTCGTCGACTTGGAGCCCGGTACCATGGATGCTGTCCGCGCTGGTCCCTTCGGTCAGCTTTTCCGTCCC-GACAACGACTTTGCCTCCCCGCAAT-------TT---GATAGGGAACTGATAGGTTATCGGTC-----ACGCAGGATAAGGATGGCGATGGTGAGTA---GACCAGTC---CGACATAGCGATGATTCTTACGGTGTCGCACCAGTCA--------------CTATGGCTCGGTT-TTGGCTGATGAATGCTTGCTGTTCGG-CTTAGGACAAATCACAACCAAGGAGCTGGGCACAGTCATGCGTTCTCTCGGCCAAAACCCTTCCGAATCTGAATTACAGGACATGATCAACGAAGTCGACGCTGACAACAACGGCACCATTGATTTCCCTGGTA------CGGCTCCTAC-----ACTGAGTTTA--TCTGCGGTGGGTTTGAATTAACTG-TCG---CAGAGTTCTTGACAATGATGGCCCGCAAAATGAAGGACACCGACTCGGAGGAGGAAATCCGTGAGGCTTTCAAGGTCTTTGACCGCGATAACAATGGATTTATCTCCGCCGCTGAACTGCGCCACGAAAGAAAGCTATGAGTTCAAAGGCCGGTGTTTCTCAGGTGCTCAGTCGATACACATATGCCTCTACCTTATCACATTTACGACGTACCAACACACCAATTGGGCGAGACGGAAAAATTGCTAAGCCTCGGCAGCTGCACAATACTCACTGGGGTCTAGTCTGCCCTGCTGAAACTCCTGAAGGTCAAGCTTGTGGTCTGGTTAAGAACTTGGCACTGATGTGCTCCATTACTGTTGGGTCACCTAGCGAGCCTATCGTTGATTTCATGATCCAGCGTAATATGGAAGTACTGGAAGAGTTCGAGCCGTTGGTCACTCCAAATGCCACAAAGGTGTTTGTCAACGGTGTCTGGGTCGGTGTGCACCGTGATCCTGCTCATTTGGTCAGCACTGTTCAATCCCTTCGTCGAAGGAACATGATCTCGCACGAAGTCAGTTTAGTTCGTGACATTCGTGACAGAGAGTTCAAAATTTTCACAGATGCTGGTCGTGTGTGTCGGCCACTCTTTGTCATAGATAACGATCCAAGGAGCGAGAACTGCGGGTCATTGGTACTCAACAAAGATCACATTCGCAAACTCGAAGCAGATCGTGAGCTTCCGGCGGACCTTGACCCAGAGGAGCGTAGAGAGCAATATTATGGATGGGAAGGTCTTGTCAAATCTGGAGTTATCGAATATCTCCCACCCGTGTCTA-CCACTACCGCGTTGCTTTGGCGGGCCCACTGAGGCCTCGC---TTCGGTCG-CCGGGGGACT-G-CCGTCCCCGGGCCCGTGCCCGCCAGAGCG-CCTCTGAACCCTG-TGTGAACAGTGAGTCTGAGT-ATCTTATTGAATTA-TAAAACTTTCAACAACGGATCTCTTGGTTCCGGCATCGATGAAGAACGCAGCGAAATGCGATAAGTAATGTGAATTGCAGAATTCCGTGAATCATCGAATCTTTGAACGCACATTGCGCCCTCTGGCATTCCGGAGGGCATGCCTGTCCGAGCGTCATTTC-TGCCCTCCAGCGCGGC-TGGGTATTGGGTGCTGTCCCTCA-CGGGACACGCCCGAAAGGCAGTGGCGGCGCTGCGTC-GGTCCTCGAGCGTATGGAGCTT--GTCACCTGCTCGGG-AGGGAC-TGCGGGCGTCGGTCTCC
>T._proteolyticus_CBS_303.67_KJ865729
GCAAACCATCTCTGGCGAGCACGGCCTCGATGGCTCCGGCGTGTGAGTGAT---AGGACTGGATGTGAATAGCAGGAAAACTCAT---CTGACGT------GTA------TTTCAGTTACAATGGCTCCTCCGACCTCCAGTTGGAGCGTATGAACGTCTACTTCAACGAGGTGCGTGTTGAAAAGGCCATCC-GACAAGAC-------------ATGGACTAATAT---CATCCAGGCTAGTGGTAATAAGTACGTTCCTCGTGCCGTCCTCGTCGACTTGGAGCCCGGTACCATGGACGCTGTGCGCGCCGGTCCATTCGGTCAGCTTTTCCGTCCC-GACAACGCTTTCGCCTCCCCGCAAT-TGAGATAAGACGAC----AACTGACGGGTTATCGGT-------AACAGGATAAGGATGGTGATGGTGAGTA---GACAAGTC---CAACACAGCGATGATTCT-----------ACCAGTCA--------------CTATGGCCCGGTT---GACTAACGAGTGCTT----------TCTAGGACAAATCACAACCAAGGAGCTGGGCACAGTCATGCGTTCTCTCGGCCAAAACCCTTCCGAATCTGAGTTACAGGACATGATCAACGAGGTCGATGCCGACAACAACGGCACGATTGATTTCCCTGGTACGCTCTTATATTCTCT-TATAGTGGAGGCGGGGCTAG---TGGGCTTTCTCTAACTG-TCG---CAGAGTTCTTGACCATGATGGCCCGCAAGATGAAAGACACCGACTCGGAGGAGGAAATCCGTGAAGCCTTCAAGGTCTTTGACCGCGATAACAATGGTTTCATCTCCGCTGCCGAACTGCGCCACGAAAGAAAGCTATGAGCTCAAAGGCTGGTGTCTCTCAGGTGCTCAGTCGATACACATATGCCTCTACACTATCACATTTACGACGTACAAACACGCCGATTGGCCGAGACGGAAAAATTGCTAAACCTCGGCAGCTACACAATACTCACTGGGGTCTGGTCTGTCCTGCTGAAACCCCTGAAGGTCAAGCTTGTGGTCTAGTAAAAAACCTGGCACTCATGTGCTCCATTACTGTTGGATCACCTAGCGAACCTATCGTTGATTTCATGATCCAGCGTAATATGGATGTGCTGGAAGAATTCGAGCCGTTAACCACTCCAAATGCCACAAAGGTGTTTGTCAACGGTGTTTGGGTTGGTGTTCATCGTGACCCTGCTCATTTGGTTAGCACAGTTCAATCCCTTCGCCGAAGGAACATGATCTCGCACGAAGTCAGCTTGGTTCGCGATATTCGTGACAGAGAGTTCAAAATTTTCACAGATGCCGGTCGTGTATCTCGACCGCTGTTTGTCATAGATAACGACCCAAGGAGCGAGAACTGTGGGTCATTGGTACTCAATAAAGATCACATTCGCAAACTTGAAGCGGATCGTGAGCTCCCAGCGGACCTTGATCCAGAGGAACGCAGAGAGCAATATTATGGATGGGAAGGTCTCGTCAAATCCGGAGTTATCGAATAACTCCCACCCGTGTCTA-CCGTTACCGCGTTGCTTTGGCGGGCCCA-CGGAGCCTGTCGG-CCTGGTCG-CCGGGGGGCT---GTGCCCCCGGGTCCGCGCCCGCCGAAGCG-CCCTTGAACCCTG-CGTGAATAGTGAGTCTGAGT--CCG-ATTGAATCG-TAAAACTTTCAACAACGGATCTCTTGGTTCCGGCATCGATGAAGAACGCAGCGAAATGCGATAAGTAATGTGAATTGCAGAATTCCGTGAATCATCGAATCTTTGAACGCACATTGCGCCCTCTGGCATTCCGGAGGGCATGCCTGTCCGAGCGTCATTTC-TGCCCTCCAGCACGGC-TGGGTGTTGGGCGCTGTCCCCCC-GGGGACACGCCCCAAAGGCAGTGGCGACGCCGCGTCGAGTCCTCGAGCGTATGGAGCTTTGGTCACCTGCTCGGG-AGGGATC-GCCGGCTTCGGTCTCC
>T._unicus_CBS_100535_KJ865735
GCAAACCATCTCTGGCGAGCACGGCCTCGATGGCTCCGGCGTGTGAGTGAT---AGGACTGGGTGTGAATAGCAGGAAAGCTCGT---CTAACGT------GTG------TTTCAGTTACAATGGCTCCTCTGACCTCCAGTTGGAGCGTATGAACGTCTACTTCAACGAGGTACGTGTTGAAAAGTCCATCC-GACCAGACAGACTAGACAGACATGAACTGATAT---CGTCCAGGCTAGCGGCAACAAGTACGTTCCTCGTGCCGTCCTGGTCGACTTGGAGCCCGGTACCATGGACGCTGTGCGCGCCGGTCCCTTTGGTCAGCTTTTCCGTCCC-GACAACGCCTC-GCCTCCCCGCAAT-TGAGATAA---GAC----AACTGACGGGTTATCGGT-------AACAGGATAAGGATGGTGATGGTGAGTA---GACACGTC---CGGCGCAGCGATGATTCT-----------ACCAGTCA--------------CGATGGCTCGGTT---GACTGACGAGTGCTTGCT----------AGGACAAATCACAACCAAGGAGCTGGGCACAGTCATGCGTTCTCTCGGCCAAAACCCTTCCGAATCTGAGTTACAGGACATGATCAACGAGGTCGATGCCGACAACAACGGCACGATTGATTTCCCTGGTACGCTCTTATATTCTCT-TATAGTGGAGACTGGGCTGG---TGGATTTGCTCTAACTG-TCG---CAGAGTTCTTGACCATGATGGCCCGCAAGATGAAAGACACCGACTCGGAGGAGGAAATCCGTGAAGCCTTCAAGGTCTTCGACCGCGATAACAATGGTTTCATCTCCGCTGCTGAACTGCGCCACGAAAGAAAGCTATGAGCTCAAAGGCCGGTGTCTCTCAGGTGCTCAGTCGATACACATATGCCTCTACACTATCACATTTACGACGTACAAACACGCCGATTGGCCGAGACGGAAAAATTGCTAAACCTCGGCAGCTACACAATACTCACTGGGGTCTGGTTTGTCCTGCTGAAACCCCTGAAGGTCAAGCTTGTGGTCTGGTCAAAAACTTGGCACTCATGTGCTCCATTACTGTTGGATCACCTAGCGAGCCTATCGTTGATTTCATGATCCAGCGTAATATGGATGTACTAGAAGAATTCGAGCCGTTGACCACTCCAAATGCCACAAAGGTGTTTGTCAACGGTGTTTGGGTTGGTGTTCATCGTGACCCTGCTCATTTGGTTAGCACTGTTCAATCCCTGCGCCGAAGGAACATGATCTCGCACGAAGTCAGCTTGGTTCGTGATATTCGTGACAGAGAGTTCAAAATTTTCACAGACGCCGGTCGTGTATCTCGACCGCTGTTTGTCATAGATAACGACCCAAGGAGTGAGAACTGCGGGTCATTGGTACTCAATAAAGATCACATTCGCAAACTTGAAGCGGATCGTGAGCTCCCAGCGGACCTTGATCCAGAGGAGCGCAGAGAGCAATATTATGGATGGGAAGGTCTCGTCAAATCCGGAGTTATCGAATAACTCCCACCCGTGTCTA-CCGTTACCGCGTTGCTTTGGCGGGCCCA-CGGGGCCTGCAGG-TCCGGTCG-CCGGGGGGCT---CTGCCCCCGGGCCCGCGCCCGCCGAAGCG-CCCCCGAATCCTG-TGTGAATAGTGAGTCTGAGT-CCCG-ATGAAATCG-TAAAACTTTCAACAACGGATCTCTTGGTTCCGGCATCGATGAAGAACGCAGCGAAATGCGATAAGTAATGTGAATTGCAGAATTCCGTGAATCATCGAATCTTTGAACGCACATTGCGCCCTCTGGCATTCCGGAGGGCATGCCTGTCCGAGCGTCATTTC-TGCCCTCCAGCGCGGC-TGGGTCTTGGGCGCTGTCCCCCC-GGGGACACGCCCCAAAGGCAGTGGCGACGCCGCGTCGAGTCCTCGAGTGTATGGAGCTGG-GTCACCTGCTCGGG-AGGGATC-GCCGGCCTCGGTCTCC
>CJ2-3
GCAAACCATCTCCGGCGAGCACGGCCTCGACGGCTCCGGCGTGTGAGTGAT-AAGCGATTTTG---GAAGGATAGGAAA--CAGT---CTGACGC------ATT----GCCCGCAGTTACAATGGCACCTCTGATCTCCAATTGGAGCGTATGAACGTCTACTTCAACGAGGTGGGTGGG-GAGAG-AAAT---GGCGAGAGT--TGAAA-----GTATGCTCATAT---AAAATAGGCAAGCGGCAACAAGTATGTTCCTCGTGCTGTTCTGGTCGACTTGGAGCCCGGTACTATGGACGCCGTCCGCGCTGGTCCCTTCGGTCAGCTTTTCCGTCCC-GACAACGACCT---TTCCCCGCTAT-------CT---GAT----AACTGACTG---ATCCGT------GCGCAGGATAAAGATGGCGATGGTGAGTAGACGACGAGTC---CACCAGAACATCGATTTT-ACGATGCCACTCTAGTCG--------------ATATAGTTCAGAT-AGGGTTGACAATTTCTTGTTATTTGG-TATAGGACAAATCACAACCAAGGAACTGGGCACCGTCATGCGCTCTCTTGGCCAAAACCCCTCAGAATCCGAACTACAGGACATGATCAACGAGGTTGATGCTGACAATAATGGCACAATTGATTTCCCTGGTA------TAGATCCTAT-TATTTCAGGTATTGTTTCTTTAGAGA-TTTGA-CTAACTA-TCG---CAGAATTCTTGACCATGATGGCCCGCAAAATGAAGGACACCGACTCGGAGGAGGAAATCCGTGAGGCTTTCAAGGTCTTTGACCGTGACAACAATGGATTTATCTCCGCTGCCGAATTGCGCCACGAAAGAAAGCAGCAAGCTCAAAGGCCGGTGTGTCTCAGGTGCTCAGTCGGTACACGTATGCTTCGACCTTGTCACATTTACGACGTACCAATACACCGATTGGGCGAGACGGCAAAATTGCCAAACCTCGGCAACTTCACAATACTCACTGGGGTCTAGTGTGTCCTGCCGAAACCCCCGAAGGACAGGCTTGTGGTTTAGTCAAGAACTTGGCTTTGATGTGCTCTATTACCGTTGGTTCGCCCAGCGAACCTATCGTTGACTTCATGATCCAGCGGAATATGGAAGTGCTCGAGGAGTTTGAACCGTTAGTCACGCCTCATGCCACCAAGGTGTTCGTCAACGGTGTTTGGGTTGGCGTGCATCGTGATCCTGCCCATTTGGTCAGCACTGTCCAATCCCTTCGTCGACGGAACATGATCTCTCACGAAGTCAGCTTGGTTCGTGACATTCGTGACAGAGAGTTCAAGATTTTCACCGATGCTGGACGTGTCTGTCGACCACTCTTTGTCATAGATAATGACCCAAGGAGCGAAAATTGCGGGTCCTTGGTGCTCAACAAAGATCACATTCGCAAACTTGAAGGAGATCGCGAGCTCCCGGCGGATCTTGACCCAGAGGAGCGCAGAGAACAGTACTATGGATGGGAAGGTTTAGTCAAATCGGGTGTCATTGAATACCTCCCACCCGTGTTGACCTGTGACCGTGTTGCTTCGGCGGGCCTATCGAGGCCCGTC---CCCGATCG-CTGGGGGACC-CCGTGTCCCCGGGCGTGTGCCCGCCGAAGAA-CCCCTGAACCCTG-CATGAATTGGGCGTCTGAGT-AAAG-ATTGAATCGTTAAAACTTTCAACAACGGATCTCTTGGTTCCGGCATCGATGAAGAACGCAGCGAAATGCGATAAGTAATGTGAATTGCAGAATTCCGTGAATCATCGAATCTTTGAACGCACATTGCGCCCCCTGGTATTCCGGGGGGCATGCCTGTCCGAGCGTCATGTC-TCCCCTCAAGCGCGGCTTGTGTGTTGGGCGCTGTCCCCCC-GGGGACACGTCCCAAAGGCAGTGGCGGCGTCGCGTCGGGTCCTCGAGCGTATGGGGCTTT-GTCACCCGCTCGGG-AGGGACCTGCGGGCGCTGGTCTTC
>NL1-12
GCAAACCATCTCCGGCGAGCACGGCCTCGACGGCTCCGGCGTGTGAGTGAT-AAGCGATTTTG---GAAGGATAGGAAA--CAGT---CTGACGC------ATT----GCCCGCAGTTACAATGGCACCTCTGATCTCCAATTGGAGCGTATGAACGTCTACTTCAACGAGGTGGGTGGG-GAGAG-AAAT---GGCGAGAGT--TGAAA-----GTATGCTCATAT---AAAATAGGCAAGCGGCAACAAGTATGTTCCTCGTGCTGTTCTGGTCGACTTGGAGCCCGGTACTATGGACGCCGTCCGCGCTGGTCCCTTCGGTCAGCTTTTCCGTCCC-GACAACGACCT---TTCCCCGCTAT-------CT---GAT----AACTGACTG---ATCCGT------GCGCAGGATAAAGATGGCGATGGTGAGTAGACGACGAGTC---CACCAGAACATCGATTTT-ACGATGCCACTCTAGTCG--------------ATATAGTTCAGAT-AGGGTTGACAATTTCTTGTTATTTGG-TATAGGACAAATCACAACCAAGGAACTGGGCACCGTCATGCGCTCTCTTGGCCAAAACCCCTCAGAATCCGAACTACAGGACATGATCAACGAGGTTGATGCTGACAATAATGGCACAATTGATTTCCCTGGTA------TAGATCCTAT-TATTTCAGGTATTGTTTCTTTAGAGA-TTTGA-CTAACTA-TCG---CAGAATTCTTGACCATGATGGCCCGCAAAATGAAGGACACCGACTCGGAGGAGGAAATCCGTGAGGCTTTCAAGGTCTTTGACCGTGACAACAATGGATTTATCTCCGCTGCCGAATTGCGCCACGAAAGAAAGCAGCAAGCTCAAAGGCCGGTGTGTCTCAGGTGCTCAGTCGGTACACGTATGCTTCGACCTTGTCACATTTACGACGTACCAATACACCGATTGGGCGAGACGGCAAAATTGCCAAACCTCGGCAACTTCACAATACTCACTGGGGTCTAGTGTGTCCTGCCGAAACCCCCGAAGGACAGGCTTGTGGTTTAGTCAAGAACTTGGCTTTGATGTGCTCTATTACCGTTGGTTCGCCCAGCGAACCTATCGTTGACTTCATGATCCAGCGGAATATGGAAGTGCTCGAGGAGTTTGAACCGTTAGTCACGCCTCATGCCACCAAGGTGTTCGTCAACGGTGTTTGGGTTGGCGTGCATCGTGATCCTGCCCATTTGGTCAGCACTGTCCAATCCCTTCGTCGACGGAACATGATCTCTCACGAAGTCAGCTTGGTTCGTGACATTCGTGACAGAGAGTTCAAGATTTTCACCGATGCTGGACGTGTCTGTCGACCACTCTTTGTCATAGATAATGACCCAAGGAGCGAAAATTGCGGGTCCTTGGTGCTCAACAAAGATCACATTCGCAAACTTGAAGGAGATCGCGAGCTCCCGGCGGATCTTGACCCAGAGGAGCGCAGAGAACAGTACTATGGATGGGAAGGTTTAGTCAAATCGGGTGTCATTGAATACCTCCCACCCGTGTTGACCTGTGACCGTGTTGCTTCGGCGGGCCTATCGAGGCCCGTC---CCCGATCG-CTGGGGGACC-CCGTGTCCCCGGGCGTGTGCCCGCCGAAGAA-CCCCTGAACCCTG-CATGAATTGGGCGTCTGAGT-AAAG-ATTGAATCGTTAAAACTTTCAACAACGGATCTCTTGGTTCCGGCATCGATGAAGAACGCAGCGAAATGCGATAAGTAATGTGAATTGCAGAATTCCGTGAATCATCGAATCTTTGAACGCACATTGCGCCCCCTGGTATTCCGGGGGGCATGCCTGTCCGAGCGTCATGTC-TCCCCTCAAGCGCGGCTTGTGTGTTGGGCGCTGTCCCCCC-GGGGACACGTCCCAAAGGCAGTGGCGGCGTCGCGTCGGGTCCTCGAGCGTATGGGGCTTT-GTCACCCGCTCGGG-AGGGACCTGCGGGCGCTGGTCTTC
>T._disparis_AS3.26221_PP566271
GCAAATCATCTCTGCTGAGCACGGTCTCGACGGCTCTGGTGTGTAAGTATTGGCACCATTC-----GGAATCCAGCTA---CAAT---CCGACAATATCTGATT----ATCAACAGTTACAATGGCTCCTCCGACATGCAGTTGGAGCGTATGAACGTTTACTTCAACGAGGTGCGTCAGACCGAT-CCACCA-GATAAGCCA--AAGAA-----CAAAACTCATCG-CTGATATAGGCTTCCGGCAACAAATATGTCCCTCGTGCTGTCCTGGTCGACTTGGAGCCCGGTACCATGGATGCCGTCCGCGCTGGTCCCTTTGGTCAGCTCTTCCGTCCC-GACAACGGCTG-------TCGCAATGTTGTGGTG---GGT----GATTAGCTGACTAGCCGTTTTGATGAGTAGGACAAGGATGGAGATGGTGAGTG----------------ATCCACCATGAACACCAACAATGTGGTTTTGGGCAAAGGCTATTGTGATATACGAACAGCAT----ATTGATTATATCTG----------AATAGGTCAAATCACAACCAAGGAACTGGGCACCGTCATGCGTTCCCTCGGCCAGAACCCCTCCGAATCCGAGCTGCAGGACATGATCAACGAAGTTGACGCTGACAACAACGGCACAATTGATTTCCCTGGTA------TGATACCATTGCAT-ACGGCTATTTCCCATG-------GCAGAGCTGACTGCCTA---CAGAATTCTTGACAATGATGGCCCGCAAAATGAAGGATACCGACTCCGAGGAAGAGATCCGCGAGGCTTTCAAGGTGTTTGACCGTGACAACAATGGATTCATCTCTGCGGCTGAATTGCGCCACGGAAGAAGGCAATGAGCTCCAAAGCAGGTGTTTCTCAAGTGCTCAGTCGATACACCTTTGCCTCTACTTTGTCTCATTTGAGACGTACCAATACTCCAATTGGTCGTGATGGAAAAATTGCTAAGCCTCGTCAGCTCCATAACACCCACTGGGGTCTGGTTTGTCCTGCCGAGACTCCTGAAGGTCAAGCTTGTGGTTTGGTCAAGAACTTGGCTTTGATGTGTTCTATCACTGTGGGTTCCCCTAGCGAACCTATTGTGGATTTCATGATTCAGCGAAACATGGAAGTGCTCGAGGAATTTGAACCACTAGTTACGCCTCATGCCACCAAGGTCTTTGTCAATGGTGTTTGGGTTGGTGTTCATCGTGACCCAGCACACTTGGTCAGCACTGTCCAGTCGCTACGTCGACGAAACATGATTTCACACGAAGTCAGTTTGGTTCGTGACATTCGTGACCGAGAATTTAAGATCTTCACAGATGCTGGTCGTGTTTGTCGACCACTCTTCGTTATTGACAACGATCCACGAAGTGAGAATTGCGGTTCGCTAGTACTCAACAAGGACCATATTCGCAGACTTGAAGCAGACCGCGAGCTTCCGCCAGACCTCGACCCTGAAGAACGAAGGGAGCAATACTACGGTTGGGAGGGTCTCGTCAAATCGGGAGTCATCGAGTACCTCCCACCCTTGTCTCACTACA--CCTGTTGCTTCGGCGGGCCCATCGGGGCCA------CCCGGTCG-CCGGGGGATG---TCGTCCCCGGGCCCGCGCCCGCCGAAGCGCCCTGTGAACCCTGATGAAGATGGGCAGTCTGAGT-ACGA-TGAAAATTGTCAAAACTTTCAACAATGGATCTCTTGGTTCCGGCATCGATGAAGAACGCAGCGAAATGCGATAAGTAATGTGAATTGCAGAATTCCGTGAATCATCGAATCTTTGAACGCACATTGCGCCCCCTGGCATTCCGGGGGGCATGCCTGTCCGAGCGTCATTTC-TGCCCTCAAGCACGGCTTGTGTGTTGGGTGTGGTCCTCCC-GGGGACCTGCCCGAAAGGCAGCGGCGACGTC-CGTCCGGTCCTCGAGCGTATGGGGCTCT-GTCACTCGCTCGGG-AAGGACCTGCGGGGGTCGGTCACC
