# Supplementary material for: A new species of Talaromyces sect. Subinflati discovered in China
Source: PeerJ. 2026 Jun 1;14:e21395. doi: 10.7717/peerj.21395 (PMC13235687; doi:10.7717/peerj.21395)
Supplement: Supplemental Information 5 — The alignments of BenA-CaM-Rpb2- ITS sequences, BenA sequences, CaM sequences, Rpb2 sequences, ITS1-5.8S-ITS2 sequences. Use the software MEGA to view them. [file peerj-14-21395-s005.zip › supplementary sequence data/Supplemental data 2 bt 19algnK2G.fas]

>T._guizhouensis_CBS_141837_MN863346
GCAAACCATCTCCGGCGAGCACGGCCTCGATGGCTCCGGCGTGTGAGTGATACATGACTTCT---GAACGACAGGAAACA--GT---CTGACCTACGG----CCCGCAGTTACAATGGCAGCTCCGATCTCCAGTTGGAGCGCATGAACGTCTACTTTAACGAGGTGGGTGGG-GAGATAAATGGCGAGATTC----------GAAAACA-TGCTCATATCG---AATAGGCTAGCGGCAACAAGTATGTTCCCCGTGCTGTCCTGGTCGACTTGGAGCCCGGTACTATGGACGCCGTGCGCGCTGGTCCGTTCGGTCAGCTTTTCCGCCCT-GACAAC
>T._jiangxiensis_CGMCC_3.20783_ON569044
GCAAACCATCTCCGGCGAGCACGGCCTCGATGGCTCCGGCGTGTGAGTGATACGCGATTTTG---GAAGGATAGGAAACA--GT---CTGACGCATTG----CCCGCAGTTACAATGGCACCTCTGATCTCCAATTGGAGCGTATGAACGTCTACTTCAACGAGGTGGGTGGGGGAGAGAAATGGCGGGAGTC----------GAAAACA-TGCTCATATAA---AATAGGCAAGCGGCAACAAGTATGTTCCTCGTGCTGTTCTAGTCGACTTGGAGCCCGGTACTATGGACGCCGTCCGCGCTGGTCCGTTCGGTCAGCTTTTCCGCCCC-GACAAC
>T._paecilomycetoides_CGMCC_3.20785_ON569040
GCAAACCATCTCCGGCGAACACGGCCTTGATGGCACCGGTCTGTGAGTGATACACGACTGTC---CAATGGCAGAGAACG--GTTGTCTGACCAATTCCTCCCCCGCAGTTACAATGGCTCCTCCGATCTCCAGTTGGAGCGTATGAACGTCTACTTCAACGAGGTGTGTTTAC-AAGGAATTGGCGAGACGAAA--------GAAGATA-TACTCATCTCA---GATAGGCCAGCGGCAACAAGTATGTTCCTCGTGCGGTTCTGGTCGACTTGGAGCCTGGTACCATGGATGCCGTACGCGCTGGTCCGTTCGGTCAGCTTTTCCGTCCC-GACAAC
>T._palmae_CBS_442.88_HQ156947
GCAAACCATCTCCGGCGAGCACGGCCTTGATGGCTCCGGTGTGTGAGTGTTGCACAACTGTC---GAGTGACAGCAAACG--GTTGTCTGACCCATCCTTCCCCCGCAGTTACAATGGCACCTCCGACCTCCAGCTGGAGCGTATGAACGTCTATTTCAATGAGGTTTGTTGAC-AAAGAAATGGTGAGGCAC----------GAAAATA-TACTCATTTCA---GATAGGCTAGCGGAAACAAGTATGTCCCTCGTGCTGTTCTGGTCGACTTGGAGCCCGGCACCATGGACGCCGTCCGCGCTGGTCCGTTCGGTCAGCTTTTCCGTCCC-GACAAC
>T._parapalmae_CGMCC_3.25510_OR843225
GCAAACCATCTCCGGCGAGCACGGCCTTGATGGCTCCGGTGTGTGAGTGATACCCGACTGTC---GAATGGCCGCGAACA--GCTGGCTAACCCATTCCTCTCCCCCAGCTACAATGGCTCCTCCGACCTCCAGTTGGAGCGTATGAACGTCTATTTCAACGAGGTTTGTTGAC-AAAGAAATGGTGTGGCGC----------GAAAACG-TACTCATTTTA---GATAGGCCAGCGGGAACAAGTATGTCCCTCGTGCTGTTCTGGTCGACTTGGAGCCCGGTACCATGGACGCCGTCCGCGCCGGTCCGTTCGGTCAGCTTTTCCGTCCC-GACAAC
>T._resedanus_CBS_181.71_MN969436
GCAAACCATCTCCGGCGAGCACGGCCTTGACGGCTCCGGTGTGTAAGTAATAGATTACGCAC---AATCGAACGACAACA--GGT--CTGATACGTCG-------GCAGTTACAATGGCTCCTCGGATCTCCAGTTGGAGCGTATGAACGTCTACTTCAACGAGGTGCGTAGG--AAAATAATGGCGAGACCA----------GAAAGCA-TGCTCATTTCCCCCGACAGGCTAGCGGCAACAAGTATGTTCCTCGTGCTGTCCTCGTCGACTTGGAACCCGGTACTATGGACGCCGTCCGCGCTGGTCCCTTCGGTCAGCTTTTCCGTCCC-GACAAC
>T._sinensis_CGMCC_3.28744_PV102705
GCAAACCATCTCCGGCGAGCACGGTCTCGATGGCTCCGGCGTGTGAGTGATACACGACTTGC---GAACGATAGGAAACA--GT---CTGACCAATTG----CCCGCAGTTACAATGGCACCTCTGATATCCAGTTGGAGCGCATGAACGTCTACTTTAACGAGGTGGGTGGGCAAGACAGATGACGAGATTC----------GAAAACA-TGCTCATATCG---AATAGGCTAGCGGCAACAAGTATGTTCCTCGTGCTGTCCTGGTCGACTTGGAGCCCGGTACTATGGACGCCGTGCGCGCTGGTCCGTTTGGTCGGCTTTTCCGTCCT-GACAAC
>T._subinflatus_CBS_652.95_MK450890
GCAAACCATCTCCAGCGAGCACGGCCTCGATGGCTCCGGCGTGTGAGTGGTACACGACTTCCC--GAACGATAGGAAACA--GT---CTGACCCATTG----CCCGCAGTTACAATGGCACCTCTGATCTCCAGTTGGAGCGCATGAACGTCTACTTCAACGAGGTGGGTGGG-AAGACAAATGGCGAGACTC----------GAAAACA-TGCTCATATAG---AATAGGCTAGCGGCAACAAGTATGTTCCTCGTGCTGTCCTGGTCGACTTGGAGCCCGGTACTATGGACGCCGTGCGCGCTGGTCCGTTCGGTCAGCTTTTCCGCCCT-GACAAT
>T._tzapotlensis_NRRL_35203_KX946884
GCAAACCATCTCCGGCGAGCACGGCCTCGATGGCTCCGGCGTGTGAGTGATGCACGATTACC---GGAGGATAGGAGATA--GT---CTAACGCATTG----CCCGCAGTTACAATGGCACCTCTGATCTTCAGTTGGAGCGTATGAACGTCTACTTCAACGAGGTGGGTGGGG-AGAGACATGGCGAGAGTC----------GAAATCA-TGCTCATATAA---ACTAGGCTAGCGGCAACAAGTATGTTCCTCGTGCGGTTCTGGTCGACTTGGAGCCCGGTACTATGGACGCCGTGCGCGCTGGTCCGTTCGGTCAGCTTTTCCGCCCC-GACAAC
>T._bacillisporus_CBS_296.48_AY753368
GCAAACCATCTCTGGCGAGCACGGCCTTGATGGTTCCGGAGTGTGAGTGATATACCAAAATTC--GAATGGCAAGAAACA----CGTCTGACGCATCC-----CCCCAGTTACAATGGCTCCTCCGATCTCCAGTTGGAGCGTATGAACGTCTACTTCAACGAGGTTCGTGGAAAGAAAGAGACATAGCGA-----------GGAACACA-TACTCATATCG---TATAGGCTAGCGGCAACAAGTATGTCCCTCGTGCCGTCCTTGTCGATTTGGAACCCGGTACCATGGATGCCGTGCGCGCTGGTCCCTTCGGTCAGCTTTTCCGCCCCTGACAAC
>T._clematidis_CBS_149228_ON873763
GCAGACCATCTCTGGCGAGCACGGCCTTGATGGCTACGGAGTGTGAGTGATACAACCGTAATTCGAAATTGCAGGAACCAACGTCATCTGACGCCGCA-----TCCCAGTTACAATGGTACCTCTGATCTCCAGTTGGAACGTATGAACGTCTACTTCAATGAGGTGCGTGCAGGAAAAGAGATACAATTGATAC-------ACAACACAATACTCATAGCA---TATAGGCTAGCGGCCACAAGTATGTTCCTCGTGCTGTCCTCGTCGATTTGGAGCCCGGTACCATGGACGCTGTCCGCGCTGGACCATTCGGTCAGCTTTTCCGTCCC-GATAAC
>T._columbiensis_DTO_058F3_KX011488
GCAAACCATCTCTGGCGAGCACGGCCTCGATGGCTCCGGCGTGTAAGTGATAGAACTGGGTGT--GAATAACAGGAAAAC---TTGCCTAACGT-GTG-----TTTCAGTTACAATGGCTCCTCTGACCTCCAGTTGGAGCGTATGAACGTCTACTTCAACGAGGTACGTGTTGAAAAGGCCATCCGAC---------TAGACAGACATG-AACTGATATCG---TCCAGGCTAGCGGCAACAAGTACGTTCCTCGTGCCGTCCTCGTCGACTTGGAGCCCGGTACCATGGACGCTGTGCGCGCCGGTCCCTTCGGTCAGCTTTTCCGCCCC-GACAAC
>T._emodensis_CBS_100536_KJ865724
GCAAACCATCTCTGGCGAGCACGGCCTCGATGGCTCCGGCGTGTGAGTGATAGGACTGGATAT--AAATAGCAGGAAAAC---ATGTCTCACGT-ATG-----TTGCAGTTACAATGGCTCCTCTGACCTCCAGTTGGAGCGTATGAACGTCTACTTCAACGAGGTGCGTATTGGAAAGACCACCCGGC-------------TAGGCATG-TACTGATATCA---TCCAGGCTAGCGGTAACAAGTATGTTCCTCGTGCCGTCCTCGTCGACTTGGAGCCCGGTACCATGGACGCAGTGCGCGCCGGTCCCTTCGGTCAGCTTTTCCGCCCC-GACAAC
>T._mimosinus_CBS_659.80_KJ865726
GCAAACCATCTCTGGCGAGCACGGTCTTGATGGATCCGGCGTGTGAGTGATAAGATAGGACAT--GAAGGGTTGGAAACA----CGTCTGACGTATC-------CCCAGTTACAATGGCTCCTCTGACCTCCAGTTGGAGCGTATGAACGTCTACTTCAACGAGGTGCGTGCAG-AAAAGAGTTACGGCAACTA----------AACACA-TACTCATTTCA---TACAGGCTAGCGGCGACAAGTATGTTCCTCGTGCTGTCCTCGTCGACTTGGAGCCCGGTACCATGGATGCTGTCCGCGCTGGTCCCTTCGGTCAGCTTTTCCGTCCC-GACAAC
>T._proteolyticus_CBS_303.67_KJ865729
GCAAACCATCTCTGGCGAGCACGGCCTCGATGGCTCCGGCGTGTGAGTGATAGGACTGGATGT--GAATAGCAGGAAAAC---TCATCTGACGT-GTA-----TTTCAGTTACAATGGCTCCTCCGACCTCCAGTTGGAGCGTATGAACGTCTACTTCAACGAGGTGCGTGTTGAAAAGGCCATCCGAC-------------AAGACATG-GACTAATATCA---TCCAGGCTAGTGGTAATAAGTACGTTCCTCGTGCCGTCCTCGTCGACTTGGAGCCCGGTACCATGGACGCTGTGCGCGCCGGTCCATTCGGTCAGCTTTTCCGTCCC-GACAAC
>T._unicus_CBS_100535_KJ865735
GCAAACCATCTCTGGCGAGCACGGCCTCGATGGCTCCGGCGTGTGAGTGATAGGACTGGGTGT--GAATAGCAGGAAAGC---TCGTCTAACGT-GTG-----TTTCAGTTACAATGGCTCCTCTGACCTCCAGTTGGAGCGTATGAACGTCTACTTCAACGAGGTACGTGTTGAAAAGTCCATCCGACCAGACAGACTAGACAGACATG-AACTGATATCG---TCCAGGCTAGCGGCAACAAGTACGTTCCTCGTGCCGTCCTGGTCGACTTGGAGCCCGGTACCATGGACGCTGTGCGCGCCGGTCCCTTTGGTCAGCTTTTCCGTCCC-GACAAC
>CJ2-3
GCAAACCATCTCCGGCGAGCACGGCCTCGACGGCTCCGGCGTGTGAGTGATAAGCGATTTTG---GAAGGATAGGAAACA--GT---CTGACGCATTG----CCCGCAGTTACAATGGCACCTCTGATCTCCAATTGGAGCGTATGAACGTCTACTTCAACGAGGTGGGTGGGG-AGAGAAATGGCGAGAGTT----------GAAAGTA-TGCTCATATAA---AATAGGCAAGCGGCAACAAGTATGTTCCTCGTGCTGTTCTGGTCGACTTGGAGCCCGGTACTATGGACGCCGTCCGCGCTGGTCCCTTCGGTCAGCTTTTCCGTCCC-GACAAC
>NL1-12
GCAAACCATCTCCGGCGAGCACGGCCTCGACGGCTCCGGCGTGTGAGTGATAAGCGATTTTG---GAAGGATAGGAAACA--GT---CTGACGCATTG----CCCGCAGTTACAATGGCACCTCTGATCTCCAATTGGAGCGTATGAACGTCTACTTCAACGAGGTGGGTGGGG-AGAGAAATGGCGAGAGTT----------GAAAGTA-TGCTCATATAA---AATAGGCAAGCGGCAACAAGTATGTTCCTCGTGCTGTTCTGGTCGACTTGGAGCCCGGTACTATGGACGCCGTCCGCGCTGGTCCCTTCGGTCAGCTTTTCCGTCCC-GACAAC
>T._disparis_AS3.26221_PP566271
GCAAATCATCTCTGCTGAGCACGGTCTCGACGGCTCTGGTGTGTAAGTATTGGCACCATTCGGAATCCAGCTACAATCCGACAATATCTGAT-TATCA-------ACAGTTACAATGGCTCCTCCGACATGCAGTTGGAGCGTATGAACGTTTACTTCAACGAGGTGCGTCAGACCGATCCACCAGATAAGCCA---------AAGAACAAAACTCATCGCTGA-TATAGGCTTCCGGCAACAAATATGTCCCTCGTGCTGTCCTGGTCGACTTGGAGCCCGGTACCATGGATGCCGTCCGCGCTGGTCCCTTTGGTCAGCTCTTCCGTCCC-GACAAC
