# Supplementary material for: A new species of Talaromyces sect. Subinflati discovered in China
Source: PeerJ. 2026 Jun 1;14:e21395. doi: 10.7717/peerj.21395 (PMC13235687; doi:10.7717/peerj.21395)
Supplement: Supplemental Information 5 — The alignments of BenA-CaM-Rpb2- ITS sequences, BenA sequences, CaM sequences, Rpb2 sequences, ITS1-5.8S-ITS2 sequences. Use the software MEGA to view them. [file peerj-14-21395-s005.zip › supplementary sequence data/Supplemental data 3 CaM 19algnK2G.fas]

>MN863323.1_Talaromyces_guizhouensis_CBS_141837
AATTC-----TTCCCCACTATC--TGATAACT----GATAACTGACTGATCCGTGCA-CAGGATAAAGATGGCGATGGTGAGTAGACGA--GTCCACACACGCAACATTGATTTCACGATATCGCCATAGTCAATATGATCCGGAT-AAGGCTGATGTTTTCTTACTATTTGGTTC-AGGACAAATCACAACCAAGGAGTTGGGCACCGTCATGCGCTCCCTTGGCCAAAACCCTTCGGAATCCGAACTACAGGACATGATCAACGAGGTTGATGCCGACAACAACGGCACAATTGATTTCCCTGGTATATAT-----TCTGTTATTACAGGGATTCCTTGG----CCTTTTGGCTAACTGTC---GCAGAATTCTTGACTATGATGGCCCGCAAAATGAAGGACACTGACTCCGAGGAGGAAATCCGTGAGGCATTCAAGGTCTTTGACCGTGATAACAATGGATTTATCTCCGCTGCTGAATTGCGCCACG
>ON568888.1_Talaromyces_jiangxiensis_CGMCC_3.20783
GACCC-----TTCCCCGCTATC--TGATAACT----GA-------CTGATCC--GCA-CAGGATAAAGATGGCGATGGTGAGTAGACGAC-GAGTCCGTGCAGAACATCGATTTCACGATGCCGTTTTAGTCGATATAATCCAGAT-AGGGCTGATAATTTCTTGTTGCTCGGTAC-AGGACAAATCACAACCAAGGAACTGGGCACCGTCATGCGCTCTCTTGGCCAAAACCCTTCAGAATCCGAACTACAGGACATGATCAACGAGGTTGATGCTGACAACAATGGCACAATTGATTTCCCTGGTATAGAT-----CCTATTATTTCAGGGATTGCTTTTTTATTTATTTAGCTAACTATT---GCAGAATTCTTGACCATGATGGCCCGCAAAATGAAGGATACCGACTCGGAGGAGGAAATCCGTGAGGCCTTCAAGGTCTTTGATCGTGACAACAATGGATTTATCTCCGCTGCTGAATTGCGCCACG
>ON568890.1_Talaromyces_paecilomycetoides_CGMCC_3.20785
GATGA-----CTATCGGC----------GACT----GA-------CTAATCCGTGCG-CAGGACAAAGATGGTGATGGTGAGTCGACAA--CTCTGGAC------------TTTCGCGGCGTCGCGCTAGCT--CATAACTCGGATCGGGGCTGATATTCTTCTGTCGTTTGCTTC-AGGACAAATCACAACTAAGGAGCTGGGGACTGTCATGCGTTCTCTTGGTCAAAACCCTTCGGAATCCGAACTCCAGGACATGATCAACGAGGTTGATGCTGATAACAACGGCACAATCGATTTCCCTGGTATGGCT-----TCTATTCTAG--GGGATTTCTTTTTGGTGATTT-GGCTGATTTTC---AAAGAATTTTTGACCATGATGGCCCGCAAGATGAAGGACACCGACTCGGAGGAGGAAATCCGGGAGGCCTTCAAGGTCTTTGATCGTGACAACAATGGGTTTATCTCCGCTGCGGAATTGCGCCACG
>KJ885291.1_Talaromyces_palmae_CBS_442.88
GATAA-----CAACCGGC----------AACT----GA-------CTGATTGGTGCG-CAGGACAAAGATGGTGATGGTGAGTCAACGA--CTTTCAGC--ACAACGTTTATTCCACGGCGTCGCGCCAGTTCATATAACCCAGATCGGGGCTGATATTCTTTTGCTGTTGGGTTC-AGGACAAATCACAACCAAGGAGCTGGGCACTGTCATGCGCTCTCTTGGTCAAAACCCTTCGGAATCCGAACTCCAGGACATGATCAACGAAGTTGATGCTGACAACAACGGCACAATCGATTTCCCCGGTATGACT-----TTTATTCTAT--G-GGTTCCTT---GGCGATTT-GGCTAATTGTA---AAAGAATTCTTGACCATGATGGCCCGCAAAATGAAGGACACCGACTCGGAAGAGGAAATCCGGGAGGCCTTCAAGGTCTTTGACCGTGACAACAATGGGTTTATCTCCGCGGCGGAATTGCGCCATG
>OR828456.1_Talaromyces_parapalmae_CGMCC_3.25510
GATAA-----CCACCCGC----------AACT----GA-------CTGATCGGTGCG-CAGGACAAAGATGGTGATGGTGAGTCGACGG--TTTTGGAC--ACAACGTTTATTTCACGGCGTCGCGCCAGTTAATATAACCCGGATCGGGACTGATATTCTTTTGCTGTTCGATAC-AGGACAAATCACAACTAAGGAGCTGGGCACTGTCATGCGTTCTCTTGGTCAAAACCCTTCGGAATCCGAACTCCAGGATATGATCAACGAAGTTGATGCTGACAACAACGGCACAATCGATTTCCCCGGTATGACT-----TCTATTCTTG--GCGGGTTCTT---GGTGATTTTGGCTAATTGTG---AAAGAATTCTTGACCATGATGGCCCGCAAAATGAAGGACACCGACTCGGAGGAGGAAATCCGGGAGGCCTTCAAGGTTTTTGACCGTGACAACAATGGGTTTATCTCTGCTGCGGAATTGCGCCATG
>MN969355.1_Talaromyces_resedanus_CBS_181.71
GAGTT-----GTCGCTGCTGTC--TGATAGGG----AATTGACTG---AACCGTGTA-TAGGACAAGGATGGTGATGGTGAGTACATA-G-CCGGGCCC---GATTGCTGTTGTTGC--------ACGGGGCGATATAGTTGGATTT-CGGCTAATGTTTGCTTGTTGCGTCGTTTTAGGACAAATCACAACTAAAGAGCTGGGCACTGTCATGCGTTCTCTTGGCCAGAACCCTTCAGAATCCGAACTCCAGGACATGATCAACGAGGTCGATGCTGACAACAACGGCACGATCGACTTCCCCGGTAGGG---------CCTATACGCTGAGATTGCTATCTGGTAACCTGGACTAATTATC---GCAGAGTTCTTAACTATGATGGCTCGCAAAATGAAGGACACCGACTCGGAGGAGGAAATCCGTGAGGCGTTCAAGGTCTTTGACCGCGACAACAATGGTTTTATCTCCGCTGCCGAATTGCGCCACG
>PV102718.1_Talaromyces_sinensis_CGMCC_3.28744
AATTC-----CTTCCCGCTATC--TGATAACT----GA-------CTGATCCGTGTA-CAGGATAAAGATGGCGATGGTGAGTAGAGAA--GTCCACGC--GGAACATTGATTTCACGATATCGCCCCAGTCAATATAATCCGGAT-AAGGCTGATCATTTCTTGCTATTTGGTTC-AGGGCAAATCACAACTAAGGAGTTGGGCACCGTCATGCGTTCCCTTGGCCAAAACCCTTCGGAATCCGAACTACAGGACATGATCAACGAGGTTGATGCCGACAACAATGGCACAATTGATTTCCCCGGTATATAT-----TCCGGCATTGTTGGGATTACTCGGCCA-TTTTTTGGCTAACTGTTT--GCAGAATTTTTGACCATGATGGCCCGCAAAATGAAGGACACCGACTCGGAGGAGGAAATCCGTGAGGCCTTCAAGGTCTTTGACCGTGACAACAATGGATTTATCTCCGCTGCCGAATTGCGCCACG
>KJ885280.1_Talaromyces_subinflatus_CBS_652.95
AATTC-----TTTCCTGCTATC--TGATAACT----GA-------CTGATCCGTGCA-CAGGATAAAGATGGCGATGGTGAGTAGTCGA--GTCCACGC--GGAAGATTGATTTCACGATATCGCCCCAGTCAATATAATCCGGAC-AAGGCTGATCATTTCTTGCTGTTTGGTTC-AGGGCAAATCACAACCAAGGAGTTGGGCACCGTCATGCGTTCCCTTGGTCAAAACCCTTCGGAATCCGAATTACAGGACATGATCAACGAGGTTGATGCCGACAACAATGGCACAATTGATTTCCCTGGTATATAT-----TGTGTCATCGTTGGGATTACTCGG----TGTTTTGGCTAACTGTT---GCAGAATTTTTGACGATGATGGCCCGCAAAATGAAGGACACCGACTCGGAGGAGGAAATCCGTGAGGCCTTCAAGGTCTTTGACCGTGATAACAATGGATTTATCTCCGCTGCCGAATTGCGCCACG
>KX946893.1_Talaromyces_tzapotlensis_NRRL_35203
GACTC-----TTCCCCGCTATC--TGATAACT----AA-------CTGATCCGTGCA-CAGGATAAAGATGGTGATGGTGAGTAGACGA--AACCGCAC--GGAACATTGATTTCACGATATCGCCCTAGTCTATATAATCTGGAC-AAGGCTGATCATTCCTTGTTATTTCGTTC-AGGACAAATCACAACCAAGGAACTAGGCACCGTCATGCGTTCCCTTGGACAGAACCCATCGGAATCCGAACTACAGGACATGATCAACGAGGTTGATGCCGACAACAATGGCACAATTGATTTCCCTGGTATGGTT-----TTCTCTACTGTAGGATTACTCTGG----CGATTTGGCTAACTCTC---GCAGAATTCCTGACCATGATGGCGCGCAAAATGAAGGACACCGACTCAGAGGAGGAAATTCGGGAAGCCTTCAAGGTGTTTGACCGTGACAACAATGGATTTATCTCCGCTGCTGAATTGCGCCACG
>KJ885262.1_Talaromyces_bacillisporus_CBS_296.48
GATCTTGCGCCCCACCGCAGTT---GATAGGC----AACTTACTGGTTATCCGTGTA-CAGGATAAGGATGGTGATGGTGAGTAGACGGG-ACCGACAT---GTCGATGAATCTTACAATGTCGCACCAGTCCATATAGATCCGATG-TGGCTGACCAGTGCTTGTTGTTTTACTT-AGGACAAATCACAACCAAAGAGCTGGGCACAGTCATGCGTTCTCTCGGCCAAAATCCTTCCGAATCTGAATTACAGGACATGATCAACGAAGTCGATGCCGACAACAACGGCACGATCGATTTCCCTGGTATATAGCGTCTACATGCTGAGCTCAGAGCTTTGGTGG--GATCGGATCTAACTGTTT--GCAGAGTTCTTGACCATGATGGCACGCAAAATGAAAGACACTGACTCCGAGGAGGAAATTCGTGAGGCTTTTAAGGTCTTTGACCGTGACAACAATGGATTCATCTCCGCCGCTGAACTGCGCCACG
>ON938196.1_Talaromyces_clematidis_CBS_149228
GGTTG---TTGTATCCGCCATT--CGATAGAT----AATTTACTGGTTTTCGGTGTA-TAGGACAAGGATGGTGATGGTGAGTAAACGAG-TCTGGCAT---GATGA-GAATCTTACAGTGTTTGGCCAGTCCATATGGTTCTGCTTGTGGCTAATTCATGCTTGTTACTTGATTTTAGGACAAATCACAACCAAAGAGCTGGGCACAGTGATGCGCTCTCTCGGCCAGAATCCTTCCGAGTCTGAATTGCAGGACATGATCAACGAGGTTGATGCTGATAACAATGGCACGATCGATTTCCCTGGTATGACTCTGCATGCTCTG-----GGCGCCTGTATTCGGTGATCTGAGCTAACTGCCGCGCCAGAGTTCTTGACCATGATGGCCCGCAAAATGAAAGACACCGACTCCGAGGAGGAAATCCGGGAGGCTTTCAAGGTCTTTGACCGTGACAACAATGGATTCATCTCCGCTGCTGAATTGCGCCACG
>KX011499.1_Talaromyces_columbiensis_DTO_058F3
GCCT---CGCCTCCCCGCAATT-GAGATAAGAC---AACTGACGGGTTATCGGTAA--CAGGATAAGGACGGTGATGGTGAGTAGACACG-TCCGACGC---AGCGATGATTCT-----------GCTGGGCGCTATGACTCGGTT---GACTGACGAGTGCTTGCT----------AGGACAAATCACAACCAAGGAGCTGGGCACAGTCATGCGTTCTCTCGGCCAAAACCCTTCCGAATCTGAGTTACAGGACATGATCAACGAGGTCGATGCCGACAACAACGGCACGATTGATTTCCCTGGTACGCTCTTATATTCTCTTATAGTGGAGACTGGGCTGGTGGACTTGCTCTAACTGTC---GCAGAGTTCTTGACCATGATGGCCCGCAAGATGAAAGACACCGACTCAGAGGAGGAAATCCGTGAAGCCTTCAAGGTCTTTGACCGCGATAACAATGGCTTCATCTCCGCTGCTGAACTGCGCCACG
>KJ885269.1_Talaromyces_emodensis_CBS_100536
GCCGT--CGCCTCCCCGCAATTTGAGATAAGAC---AACTGACGGGTTATCGGTAAA-CAGGATAAGGATGGTGATGGTGGGTTGACA---------------GCAATGATTAT-----------ACCAGTCAATATGGCTTGAGTT-GGACTGACAAGTGCTTGCTGTTCGGCGT-AGGACAAATCACAACCAAGGAACTGGGCACAGTTATGCGTTCTCTCGGCCAAAACCCTTCCGAATCTGAGTTACAGGACATGATCAACGAGGTCGATGCCGACAACAACGGCACGATTGATTTCCCTGGTACGC----ACACTCTTCTACAGTGGTGACCGGACTGA--GTCTGGATCTAACTGTC---GCAGAGTTCTTGACCATGATGGCCCGCAAGATGAAAGACACCGACTCGGAGGAGGAAATCCGTGAAGCCTTCAAGGTCTTCGACCGCGATAACAATGGTTTCATCTCCGCTGCTGAACTGCGCCACG
>KJ885272.1_Talaromyces_mimosinus_CBS_659.80
GACTT--TGCCTCCCCGCAATT--TGATAGGG----AACTGATAGGTTATCGGTCACGCAGGATAAGGATGGCGATGGTGAGTAGACCAG-TCCGACAT---AGCGATGATTCTTACGGTGTCGCACCAGTCACTATGGCTCGGTTT-TGGCTGATGAATGCTTGCTGTTCGGCTT-AGGACAAATCACAACCAAGGAGCTGGGCACAGTCATGCGTTCTCTCGGCCAAAACCCTTCCGAATCTGAATTACAGGACATGATCAACGAAGTCGACGCTGACAACAACGGCACCATTGATTTCCCTGGTACGG---------CTCCTACACTGAGTTTATCTGCGGTGGGTTTGAATTAACTGTC---GCAGAGTTCTTGACAATGATGGCCCGCAAAATGAAGGACACCGACTCGGAGGAGGAAATCCGTGAGGCTTTCAAGGTCTTTGACCGCGATAACAATGGATTTATCTCCGCCGCTGAACTGCGCCACG
>KJ885276.1_Talaromyces_proteolyticus_CBS_303.67
GCTTT--CGCCTCCCCGCAATT-GAGATAAGACGACAACTGACGGGTTATCGGTAA--CAGGATAAGGATGGTGATGGTGAGTAGACAAG-TCCAACAC---AGCGATGATTCT-----------ACCAGTCACTATGGCCCGGTT---GACTAACGAGTGCTTTCT----------AGGACAAATCACAACCAAGGAGCTGGGCACAGTCATGCGTTCTCTCGGCCAAAACCCTTCCGAATCTGAGTTACAGGACATGATCAACGAGGTCGATGCCGACAACAACGGCACGATTGATTTCCCTGGTACGCTCTTATATTCTCTTATAGTGGAGGCGGGGCTAGTGGGCTTTCTCTAACTGTC---GCAGAGTTCTTGACCATGATGGCCCGCAAGATGAAAGACACCGACTCGGAGGAGGAAATCCGTGAAGCCTTCAAGGTCTTTGACCGCGATAACAATGGTTTCATCTCCGCTGCCGAACTGCGCCACG
>KJ885283.1_Talaromyces_unicus_CBS_100535
GCCT---CGCCTCCCCGCAATT-GAGATAAGAC---AACTGACGGGTTATCGGTAA--CAGGATAAGGATGGTGATGGTGAGTAGACACG-TCCGGCGC---AGCGATGATTCT-----------ACCAGTCACGATGGCTCGGTT---GACTGACGAGTGCTTGCT----------AGGACAAATCACAACCAAGGAGCTGGGCACAGTCATGCGTTCTCTCGGCCAAAACCCTTCCGAATCTGAGTTACAGGACATGATCAACGAGGTCGATGCCGACAACAACGGCACGATTGATTTCCCTGGTACGCTCTTATATTCTCTTATAGTGGAGACTGGGCTGGTGGATTTGCTCTAACTGTC---GCAGAGTTCTTGACCATGATGGCCCGCAAGATGAAAGACACCGACTCGGAGGAGGAAATCCGTGAAGCCTTCAAGGTCTTCGACCGCGATAACAATGGTTTCATCTCCGCTGCTGAACTGCGCCACG
>CJ2-3
GACCT-----TTCCCCGCTATC--TGATAACT----GA-------CTGATCCGTGCG-CAGGATAAAGATGGCGATGGTGAGTAGACGAC-GAGTCCAC-CAGAACATCGATTTTACGATGCCACTCTAGTCGATATAGTTCAGAT-AGGGTTGACAATTTCTTGTTATTTGGTAT-AGGACAAATCACAACCAAGGAACTGGGCACCGTCATGCGCTCTCTTGGCCAAAACCCCTCAGAATCCGAACTACAGGACATGATCAACGAGGTTGATGCTGACAATAATGGCACAATTGATTTCCCTGGTATAGAT-----CCTATTATTTCAGGTATTGTTTCTTTAGAGATTTGACTAACTATC---GCAGAATTCTTGACCATGATGGCCCGCAAAATGAAGGACACCGACTCGGAGGAGGAAATCCGTGAGGCTTTCAAGGTCTTTGACCGTGACAACAATGGATTTATCTCCGCTGCCGAATTGCGCCACG
>NL1-13
GACCT-----TTCCCCGCTATC--TGATAACT----GA-------CTGATCCGTGCG-CAGGATAAAGATGGCGATGGTGAGTAGACGAC-GAGTCCAC-CAGAACATCGATTTTACGATGCCACTCTAGTCGATATAGTTCAGAT-AGGGTTGACAATTTCTTGTTATTTGGTAT-AGGACAAATCACAACCAAGGAACTGGGCACCGTCATGCGCTCTCTTGGCCAAAACCCCTCAGAATCCGAACTACAGGACATGATCAACGAGGTTGATGCTGACAATAATGGCACAATTGATTTCCCTGGTATAGAT-----CCTATTATTTCAGGTATTGTTTCTTTAGAGATTTGACTAACTATC---GCAGAATTCTTGACCATGATGGCCCGCAAAATGAAGGACACCGACTCGGAGGAGGAAATCCGTGAGGCTTTCAAGGTCTTTGACCGTGACAACAATGGATTTATCTCCGCTGCCGAATTGCGCCACG
>T._disparis_AS3.26221_PP566276
GGCTG----TCGCAATGTTGTGGTGGGTGATTAGCTGACTAGC--CGTTTTGATGAG-TAGGACAAGGATGGAGATGGTGAGTGATCCACCATGAACACCAACAATGTGGTTTTGGGCAAAGGCTATTGTGATATACGAACAGCAT----ATTGATTATATCTGAAT----------AGGTCAAATCACAACCAAGGAACTGGGCACCGTCATGCGTTCCCTCGGCCAGAACCCCTCCGAATCCGAGCTGCAGGACATGATCAACGAAGTTGACGCTGACAACAACGGCACAATTGATTTCCCTGGTATGATA-----CCATTGCATACGGCTATTTCCCAT-----GGCAGAGCTGACTGCCT--ACAGAATTCTTGACAATGATGGCCCGCAAAATGAAGGATACCGACTCCGAGGAAGAGATCCGCGAGGCTTTCAAGGTGTTTGACCGTGACAACAATGGATTCATCTCTGCGGCTGAATTGCGCCACG
