# Supplementary material for: A new species of Talaromyces sect. Subinflati discovered in China
Source: PeerJ. 2026 Jun 1;14:e21395. doi: 10.7717/peerj.21395 (PMC13235687; doi:10.7717/peerj.21395)
Supplement: Supplemental Information 5 — The alignments of BenA-CaM-Rpb2- ITS sequences, BenA sequences, CaM sequences, Rpb2 sequences, ITS1-5.8S-ITS2 sequences. Use the software MEGA to view them. [file peerj-14-21395-s005.zip › supplementary sequence data/Supplemental data 4 rpb2 19algn K2GI.fas]

>MN863335.1_Talaromyces_guizhouensis_CBS_141837
AAAGAAAGCAGCGAGCTCGAAGGCGGGTGTGTCCCAGGTGCTCAGTCGATACACCTATGCTTCGACATTGTCACATTTACGACGTACCAATACACCGATTGGGCGAGATGGAAAAATTGCCAAACCTCGACAGCTGCACAATACTCACTGGGGCCTGGTGTGCCCTGCTGAAACCCCTGAAGGACAGGCTTGTGGTCTGGTCAAGAACTTGGCCTTGATGTGCTCCATTACTGTCGGTTCACCCAGCGAGCCTATCGTTGACTTCATGATCCAGCGAAATATGGAAGTTCTCGAGGAGTTTGAACCATTAGTCACCCCTCATGCCACCAAGGTGTTCGTGAATGGTGTTTGGGTTGGTGTGCATCGTGATCCTACCCATTTAGTCAGCACTGTTCAGTCCCTTCGTCGACGGAATATGATCTCTCATGAAGTCAGCTTGGTTCGTGACATTCGTGACAGAGAGTTCAAGATTTTCACCGATGCAGGCCGTGTCTGTCGACCACTTTTTGTTATAGATAATGATCCAAGGAGTGAGAACTGCGGATCCTTGGTGCTCAACAAAGACCACATTCGCAAGCTCGAAGCAGATCGCGAGCTCCCTGCGGATCTTGACCCAGAGGAGCGCAGAGAACAATATTATGGATGGGAGGGTTTGGTCAAATCAGGTGTTATTGAATA
>ON568963.1_Talaromyces_jiangxiensis_CGMCC_3.20783
AAAGAAAGCAGCAAGCTCAAAGGCCGGTGTGTCTCAGGTGCTCAGTCGATACACGTATGCTTCGACCTTGTCACATTTACGACGTACTAATACACCGATTGGGCGAGACGGCAAAATTGCCAAACCTCGACAGCTGCACAATACTCACTGGGGTCTGGTGTGTCCTGCCGAGACCCCCGAAGGACAGGCTTGTGGTTTGGTCAAGAACTTGGCTTTGATGTGCTCCATTACTGTTGGTTCGCCCAGCGAGCCTATCGTTGACTTCATGATCCAGCGGAATATGGAAGTTCTCGAGGAGTTCGAACCATTAGTCACGCCTCATGCCACCAAGGTGTTCGTCAACGGTGTTTGGGTTGGTGTGCATCGTGATCCTGCCCATTTGGTCAGCACTGTCCAATCCCTTCGTCGACGGAACATGATCTCTCACGAAGTCAGCTTGGTTCGTGACATTCGTGACAGAGAGTTCAAGATTTTCACCGATGCTGGCCGTGTCTGTCGACCACTCTTTGTCATAGATAATGACCCAAGGAGTGAAAATTGCGGATCCTTGGTGCTCAACAAAGATCACATTCGCAAGCTTGAAGGAGATCGCGAGCTTCCGGCGGATCTTGATCCAGAGGAGCGCAGAGAACAGTACTATGGATGGGAAGGTTTGGTCAAATCGGGTGTCATTGAATA
>ON568959.1_Talaromyces_paecilomycetoides_CGMCC_3.20785
GAAGAAAGCAATGAGCTCGAAGGCAGGAGTTTCCCAGGTGCTCAGTCGATACACTTATTCTTCTACCTTGTCACATTTACGGCGTACCAATACACCGATTGGGCGAGATGGTAAAATTGCTAAACCCCGGCAGCTGCACAATACTCACTGGGGTCTGGTGTGTCCCGCTGAAACTCCCGAAGGTCAGGCTTGTGGTCTGGTCAAGAACTTGGCACTGATGTGCTCCATAACTGTCGGTTCACCTAGCGAGCCTATCGTTGACTTCATGATCCAGCGGAATATGGAAGTACTTGAAGAGTTTGAGCCACTAGTCACCCCTAATGCCACCAAGGTATTCGTCAACGGCGTCTGGGTTGGTGTGCATCGTGATCCTGCGCATTTGGTCAGCACTGTTCAGTCCCTTCGTCGACGGAACATGATCTCTCACGAAGTCAGCTTGGTCCGCGACATTCGTGATAGAGAGTTCAAGATTTTCACCGATGCTGGCCGTGTCTGCCGACCGCTCTTTGTCATAGATAATGATCCAAGGAGTGAGAATTGCGGTTCCCTGGTGCTCAACAAAGATCATATTCGCAAGCTTGAAGCGGATCGCGAGCTTCCTACAGATCTCGACCCGGAGGAGCGTAGAGAACAGTATTACGGATGGGAAGGTTTGGTCAAATCGGGTGTGATTGAGTA
>KM023300.1_Talaromyces_palmae_CBS_442.88
GAAGAAAGCAATGAGCTCCAAGGCGGGCGTCTCCCAGGTGCTCAGTCGATATACCTATTCTTCTACATTGTCACATTTACGGCGCACCAATACACCAATTGGACGAGATGGCAAAATTGCTAAACCTCGGCAGCTGCACAATACTCACTGGGGCCTGGTGTGTCCTGCTGAAACGCCCGAAGGTCAGGCTTGTGGTCTGGTCAAGAACTTGGCCCTAATGTGTTCCATAACTGTTGGTTCGCCCAGCGAGCCTATCGTTGACTTCATGATCCAGCGGAATATGGAAGTACTTGAAGAGTTCGAGCCACTAGTCACCCCTAATGCCACCAAGGTGTTCGTCAATGGTGTCTGGGTTGGCGTGCATCGTGATCCCGCACATTTAGTCAGCACTGTTCAGTCCCTTCGTCGACGGAACATGATCTCTCACGAAGTGAGCTTGGTTCGTGACATTCGTGATAGGGAGTTCAAGATTTTCACCGATGCTGGCCGTGTCTGCCGGCCACTTTTTGTCATAGATAATGATCCAAGGAGTGAGAATTGCGGTTCTCTGGTGCTCAACAAAGACCACATTCGCAAGCTTGAAGCAGATCGCGAGCTCCCTCCTGACCTTGACCCAGAGGAGCGTAGAGAACAGTATTATGGATGGGAAGGTTTGGTCAAGTCGGGCGTTATTGAATA
>OR842937.1_Talaromyces_parapalmae_CGMCC_3.25510
GAAGAAAGCAATGAGCTCGAAGGCGGGCGTTTCCCAGGTGCTCAGTCGATATACCTATTCTTCTACATTGTCACATTTACGGCGTACCAATACACCGATTGGACGAGATGGCAAAATTGCTAAACCTCGACAGCTGCACAATACCCACTGGGGCCTGGTGTGTCCTGCTGAAACGCCCGAAGGTCAGGCTTGTGGTCTAGTCAAGAACTTGGCACTAATGTGCTCCATAACCGTTGGTTCGCCCAGCGAGCCTATCGTTGACTTCATGATCCAGCGGAATATGGAAGTTCTTGAAGAGTTTGAGCCATTAGTCACCCCTAATGCCACCAAGGTGTTTGTAAACGGTGTCTGGGTTGGCGTGCATCGTGATCCTGCGCATTTGGTCAGCACTGTTCAGTCCCTTCGTCGACGGAACATGATCTCTCACGAAGTGAGCTTGGTTCGCGACATTCGTGATAGAGAGTTCAAGATTTTCACCGATGCTGGCCGTGTCTGCCGGCCACTCTTTGTCATAGATAATGATCCAAGGAGTGAGAATTGCGGTTCTTTGGTGCTCAACAAAGATCACATTCGCAAGCTTGAAGCAGATCGCGAGCTCCCTCCCGATCTTGACCCAGAAGAACGGAGAGAACAGTATTATGGATGGGAAGGTTTAGTCAAATCGGGCGTTATTGAATA
>MN969214.1_Talaromyces_resedanus_DTO_376-A7
GAAGAAAGCAATGAGCTCAAAAGCTGGTGTTTCTCAGGTGCTCAGCCGATATACTTATGCTTCTACACTATCACATTTACGTCGTACCAATACGCCAATTGGCCGAGACGGCAAAATCGCTAAACCTCGGCAGCTGCACAATACTCATTGGGGTCTGGTGTGTCCTGCTGAGACGCCTGAGGGTCAGGCTTGTGGGCTAGTTAAGAATTTGGCGTTAATGTGCTCTATCACTGTTGGTTCACCTAGCGAGCCTATCGTTGACTTCATGATACAACGGAACATGGAGGTACTCGAGGAATTTGAACCATTAGTGACCCCTAATGCCACCAAGGTGTTCGTCAACGGTGTCTGGGTTGGTGTGCATCGCGATCCCGCCCATTTGGTTAGCACCGTCCAGAGCCTTCGCCGACGGAACATGATCTCTCATGAAGTTAGCTTGGTTCGTGACATTCGTGACAGAGAATTCAAGATCTTTACCGATGCTGGTCGTGTCTGTCGACCGCTCTTCGTTATAGATAACGACCCGAGAAGTGAGAACTGCGGTTCTTTGGTGCTCAACAAAGATCACATTCGCAAGCTCGAAGCGGATCGCGAGCTGCCACCGGATCTTGACCCCGAGGAGCGCCGAGAACAGTATTATGGATGGGAAGGCCTGGTTAAATCGGGCGTCATCGAGTA
>PV102726.1_Talaromyces_sinensis_CGMCC_3.28744
AAAGAAAGCAGCGAGCTCGAAGGCGGGTGTATCCCAGGTGCTTAGTCGTTACACCTATGCTTCAACATTGTCACATTTACGACGTACCAATACACCGATTGGGCGAGATGGTAAAATTGCCAAACCTCGACAGCTACACAATACTCACTGGGGCCTGGTGTGCCCTGCTGAAACGCCCGAAGGACAGGCTTGTGGTCTGGTCAAGAACTTGGCTCTGATGTGCTCCATTACGGTTGGTTCACCCAGCGAGCCTATCGTTGACTTCATGATCCAGCGGAATATGGAAGTTCTCGAGGAGTTTGAACCATTAGTCACCCCTCATGCCACTAAGGTGTTCGTGAATGGTGTTTGGGTTGGTGTGCATCGTGATCCTGCTCATTTAGTCAGCACTGTCCAGTCTCTTCGTCGACGGAATATGATCTCTCATGAAGTCAGCTTGGTTCGGGACATTCGTGACAGGGAGTTCAAGATTTTTACCGACGCAGGCCGTGTCTGTCGACCACTTTTTGTGATAGATAATGATCCAAGGAGTGAGAACTGCGGGTCCTTGGTGCTCAACAAAGACCACATTCGCAAGCTTGAGGCAGATCGCGAGCTCCCGGCGGATCTTGACCCAGAGGAGCGCAGAGAACAATATTACGGATGGGAGGGTTTGGTCAAATCAGGTGTTATTGAATA
>KM023308.1_Talaromyces_subinflatus_CBS_652.95
AAAGAAAGCAGCGAGCTCAAAGGCGGGTGTGTCTCAGGTGCTCAGTCGATATACTTATGCTTCGACATTATCACATTTAAGACGTACCAATACACCAATTGGGCGAGATGGTAAAATTGCTAAACCTCGACAGCTACACAATACTCACTGGGGCCTGGTGTGCCCTGCCGAAACCCCCGAAGGACAGGCTTGTGGTCTGGTCAAGAACTTGGCCTTGATGTGCTCCATTACTGTTGGTTCACCCAGCGAGCCTATCGTTGACTTCATGATCCAGCGGAATATGGAAGTTCTCGAGGAGTTCGAACCATTAGTCACCCCTCATGCCACCAAGGTGTTCGTGAATGGTGTTTGGGTCGGTGTGCATCGGGACCCTGCCCATTTAGTCAGCACTGTTCAGTCCCTTCGTCGACGGAATATGATCTCTCATGAAGTCAGCTTGGTTCGTGACATTCGTGACAGGGAGTTCAAGATTTTCACCGATGCAGGCCGTGTCTGTCGACCACTTTTTGTTATAGATAATGATCCAAGGAGTGAAAACTGCGGGTCCTTGGTGCTCAACAAAGACCACATTCGCAAGCTTGAAGCAGATCGCGAGCTGCCGGCGGATCTTGACCCGGAGGAACGCAGAGAACAATATTATGGATGGGAGGGTTTGGTCAAATCAGGTGTTATTGAATA
>KX946922.1_Talaromyces_tzapotlensis_NRRL_35203
AAAGAAAGCAGCGAGCTCAAAGGCGGGTGTGTCTCAGGTGCTCAGTCGATACACATATTCTTCGACCTTGTCACATTTAAGACGTACCAATACACCAATAGGGCGAGATGGAAAAATTGCCAAACCTCGACAGCTGCACAATACTCACTGGGGCCTGGTGTGCCCTGCTGAAACTCCTGAAGGACAGGCTTGTGGTCTGGTCAAGAACTTGTCTTTGATGTGTTCCATTACTGTTGGTTCACCCAGCGAACCTATCGTTGACTTCATGATCCAGCGGAATATGGAAGTTCTCGAGGAGTTCGAACCATTGGTCACCCCTCATGCCACCAAGGTGTTTGTCAACGGTGTTTGGGTTGGTGTGCATCGTGACCCTACCCATTTGGTTAGCACTGTTCAGTCCCTTCGTCGACGGAATATGATCTCTCACGAAGTCAGCTTGGTTCGTGATATTCGCGACAGAGAGTTCAAGATTTTTACCGATGCTGGCCGTGTGTGTCGACCACTGTTTGTCATAGATAATGATCCCAGGAGCGAGAATTGCGGATCCTTGGTGCTCAACAAAGACCACATTCACAAGCTTGAAGCAGACCGCGAGCTCCCACCGGACCTTGACCCAGAGGAGCGCAGAGAACAGTATTACGGATGGGAGGGTTTGGTCAAATCGGGTGTGATTGAATA
>JF417425.1_Talaromyces_bacillisporus_CBS_296.48
AAAGAAAGCAATGAGCTCCAAGGCCGGTGTTTCTCAGGTGCTCAGTCGATACACATATGCCTCTACTTTATCACATCTACGGCGTACCAATACACCAATTGGCCGGGATGGGAAAATCGCTAAGCCTCGACAACTGCACAATACTCACTGGGGTCTGGTCTGTCCTGCTGAAACCCCTGAAGGTCAGGCTTGTGGTCTGGTTAAGAACTTGGCACTGATGTGCTCCATTACTGTTGGTTCACCTAGCGAGCCTATTGTTGATTTTATGATCCAGCGGAATATGGAAGTGCTCGAAGAATTTGAGCCATTAGTCACTCCTAATGCTACCAAAGTATTCGTCAACGGTGTTTGGGTTGGTATACATCGTGATCCTGCCCATTTGGTCAGCACTGTCCAATCTCTTCGTCGAAGGAACATGATCTCTCACGAAGTCAGTTTGGTTCGCGACATTCGTGACAGAGAATTCAAAATTTTCACCGATGCAGGTCGTGTGTGCCGGCCGCTGTTTGTTATAGATAACGATCCAAGGAGCGAGAACTGTGGGTCGTTGGTTCTCAACAAAGACCATATTCGCAAGCTCGAAGCGGATCGTGAGCTTCCGGCAGATCTCGACCCTGAGGAACGCAGAGAATTATACTATGGATGGGAGGGTCTGGTCAAATCTGGAGTTATCGAGTA
>ON938200.1_Talaromyces_clematidis_CBS_149228
AAAGAAAGCGGCGAGCTCAAAGGCTGGCGTTTCTCAAGTGCTTAGTCGATACACTTACGCCTCTACTTTATCACATCTACGACGTACTAATACGCCCATTGGCCGAGACGGCAAAATCGCTAAACCTCGACAGCTACACAATACACACTGGGGTTTGGTCTGCCCTGCTGAAACTCCCGAAGGCCAGGCTTGTGGTCTAGTCAAGAACTTGGCGCTCATGTGCTCCATTACTGTTGGCTCACCCAGCGAGCCTATCGTTGACTTCATGATCCAGCGGAATATGGAAGTACTCGAAGAGTTTGAGCCATTAGTCACCCCCAATGCCACCAAGGTGTTCGTCAACGGTGTCTGGGTTGGTGTGCATCGTGACCCTGCCCATTTGGTCAGCACTGTTCAATCTCTTCGTCGAAGGAACATGATCTCTCACGAAGTCAGTTTGGTCCGCGACATTCGTGACAGAGAGTTCAAAATTTTCACCGATGCCGGTCGAGTGTGCAGGCCACTCTTTGTGATAGACAATGACCCAAGGAGTGAGAACTGCGGATCGTTGGTGCTCAACAAAGACCACATTCGCAAGCTCGAAGCCGATCGTGAGCTTCCGGCAGACCTGGACCCAGAGGAGCGCCGGGAACAATACTATGGATGGGAAGGTCTGGTCAAATCCGGAGTTATCGAATA
>MN969187.1_Talaromyces_columbiensis_DTO_058-F3
AAAGAAAGCTATGAGCTCAAAGGCTGGTGTCTCTCAGGTGCTCAGTCGATACACATATGCCTCTACACTATCCCATCTACGACGTACAAACACGCCGATTGGCCGAGACGGAAAAATTGCTAAACCTCGGCAGCTACACAATACCCACTGGGGTCTGGTTTGTCCTGCTGAAACCCCCGAAGGTCAAGCTTGTGGTCTGGTCAAAAACTTGGCACTCATGTGCTCCATCACTGTTGGGTCACCTAGCGAACCTATCGTTGATTTCATGATCCAGCGTAATATGGATGTACTAGAAGAATTCGAGCCGTTAACCACTCCAAATGCCACAAAGGTGTTTGTCAACGGTGTCTGGGTTGGTGTTCATCGTGACCCTGCTCATTTGGTTAGCACTGTTCAATCCCTGCGCCGAAGGAACATGATCTCGCACGAAGTCAGCTTGGTTCGTGATATTCGTGACAGAGAGTTCAAAATTTTCACAGACGCCGGTCGTGTATCTCGACCGCTGTTTGTCATAGATAACGACCCAAGGAGTGAGAACTGCGGGTCATTGGTACTCAATAAAGATCACATTCGCAAACTTGAAGCGGATCGTGAGCTCCCAGCGGACCTTGATCCAGAGGAGCGCAGAGAGCAATATTATGGATGGGAAGGTCTCGTCAAATCCGGAGTTATCGAATA
>JF417445.1_Talaromyces_emodensis_CBS_100536
AAAGAAAGCTATGAGCTCAAAGGCAGGTGTCTCTCAGGTGCTCAGTCGATACACATATGCCTCTACATTATCACATTTACGACGTACAAACACACCGATTGGCCGAGACGGAAAAATCGCTAAACCTCGGCAGCTACACAATACTCACTGGGGTCTGGTCTGTCCTGCTGAAACCCCTGAAGGTCAAGCTTGTGGTCTGGTCAAAAACTTGGCACTCATGTGCTCCATTACTGTTGGGTCACCTAGCGAGCCTATCGTTGATTTCATGATCCAGCGTAATATGGAAGTACTGGAAGAGTTCGAGCCGTTAACCACTCCGAACGCCACAAAGGTGTTTGTCAACGGTGTTTGGGTCGGTATTCATCGTGACCCTGCTCATTTGGTTAGCACTGTTCAATCCCTTCGCCGAAGGAACATGATCTCGCACGAAGTCAGCTTAGTTCGCGATATTCGTGACAGAGAGTTCAAAATTTTCACAGATGCCGGTCGTGTATCTCGACCGCTGTTTGTCATAGATAACGACCCAAGGAGCGAGAACTGCGGGTCATTAGTACTGAATAAAGATCACATTCGCAAACTTGAAGCGGATCGTGATCTCCCAGCGGACCTTGATCCAGAAGAGCGTAGAGAGCAATATTATGGATGGGAAGGTCTCGTCAAATCCGGAGTTGTCGAATA
>MN969149.1_Talaromyces_mimosinus_CBS_659.80
AAAGAAAGCTATGAGTTCAAAGGCCGGTGTTTCTCAGGTGCTCAGTCGATACACATATGCCTCTACCTTATCACATTTACGACGTACCAACACACCAATTGGGCGAGACGGAAAAATTGCTAAGCCTCGGCAGCTGCACAATACTCACTGGGGTCTAGTCTGCCCTGCTGAAACTCCTGAAGGTCAAGCTTGTGGTCTGGTTAAGAACTTGGCACTGATGTGCTCCATTACTGTTGGGTCACCTAGCGAGCCTATCGTTGATTTCATGATCCAGCGTAATATGGAAGTACTGGAAGAGTTCGAGCCGTTGGTCACTCCAAATGCCACAAAGGTGTTTGTCAACGGTGTCTGGGTCGGTGTGCACCGTGATCCTGCTCATTTGGTCAGCACTGTTCAATCCCTTCGTCGAAGGAACATGATCTCGCACGAAGTCAGTTTAGTTCGTGACATTCGTGACAGAGAGTTCAAAATTTTCACAGATGCTGGTCGTGTGTGTCGGCCACTCTTTGTCATAGATAACGATCCAAGGAGCGAGAACTGCGGGTCATTGGTACTCAACAAAGATCACATTCGCAAACTCGAAGCAGATCGTGAGCTTCCGGCGGACCTTGACCCAGAGGAGCGTAGAGAGCAATATTATGGATGGGAAGGTCTTGTCAAATCTGGAGTTATCGAATA
>KM023301.1_Talaromyces_proteolyticus_CBS_303.67
AAAGAAAGCTATGAGCTCAAAGGCTGGTGTCTCTCAGGTGCTCAGTCGATACACATATGCCTCTACACTATCACATTTACGACGTACAAACACGCCGATTGGCCGAGACGGAAAAATTGCTAAACCTCGGCAGCTACACAATACTCACTGGGGTCTGGTCTGTCCTGCTGAAACCCCTGAAGGTCAAGCTTGTGGTCTAGTAAAAAACCTGGCACTCATGTGCTCCATTACTGTTGGATCACCTAGCGAACCTATCGTTGATTTCATGATCCAGCGTAATATGGATGTGCTGGAAGAATTCGAGCCGTTAACCACTCCAAATGCCACAAAGGTGTTTGTCAACGGTGTTTGGGTTGGTGTTCATCGTGACCCTGCTCATTTGGTTAGCACAGTTCAATCCCTTCGCCGAAGGAACATGATCTCGCACGAAGTCAGCTTGGTTCGCGATATTCGTGACAGAGAGTTCAAAATTTTCACAGATGCCGGTCGTGTATCTCGACCGCTGTTTGTCATAGATAACGACCCAAGGAGCGAGAACTGTGGGTCATTGGTACTCAATAAAGATCACATTCGCAAACTTGAAGCGGATCGTGAGCTCCCAGCGGACCTTGATCCAGAGGAACGCAGAGAGCAATATTATGGATGGGAAGGTCTCGTCAAATCCGGAGTTATCGAATA
>MN969150.1_Talaromyces_unicus_CBS_100535
AAAGAAAGCTATGAGCTCAAAGGCCGGTGTCTCTCAGGTGCTCAGTCGATACACATATGCCTCTACACTATCACATTTACGACGTACAAACACGCCGATTGGCCGAGACGGAAAAATTGCTAAACCTCGGCAGCTACACAATACTCACTGGGGTCTGGTTTGTCCTGCTGAAACCCCTGAAGGTCAAGCTTGTGGTCTGGTCAAAAACTTGGCACTCATGTGCTCCATTACTGTTGGATCACCTAGCGAGCCTATCGTTGATTTCATGATCCAGCGTAATATGGATGTACTAGAAGAATTCGAGCCGTTGACCACTCCAAATGCCACAAAGGTGTTTGTCAACGGTGTTTGGGTTGGTGTTCATCGTGACCCTGCTCATTTGGTTAGCACTGTTCAATCCCTGCGCCGAAGGAACATGATCTCGCACGAAGTCAGCTTGGTTCGTGATATTCGTGACAGAGAGTTCAAAATTTTCACAGACGCCGGTCGTGTATCTCGACCGCTGTTTGTCATAGATAACGACCCAAGGAGTGAGAACTGCGGGTCATTGGTACTCAATAAAGATCACATTCGCAAACTTGAAGCGGATCGTGAGCTCCCAGCGGACCTTGATCCAGAGGAGCGCAGAGAGCAATATTATGGATGGGAAGGTCTCGTCAAATCCGGAGTTATCGAATA
>CJ2-3
AAAGAAAGCAGCAAGCTCAAAGGCCGGTGTGTCTCAGGTGCTCAGTCGGTACACGTATGCTTCGACCTTGTCACATTTACGACGTACCAATACACCGATTGGGCGAGACGGCAAAATTGCCAAACCTCGGCAACTTCACAATACTCACTGGGGTCTAGTGTGTCCTGCCGAAACCCCCGAAGGACAGGCTTGTGGTTTAGTCAAGAACTTGGCTTTGATGTGCTCTATTACCGTTGGTTCGCCCAGCGAACCTATCGTTGACTTCATGATCCAGCGGAATATGGAAGTGCTCGAGGAGTTTGAACCGTTAGTCACGCCTCATGCCACCAAGGTGTTCGTCAACGGTGTTTGGGTTGGCGTGCATCGTGATCCTGCCCATTTGGTCAGCACTGTCCAATCCCTTCGTCGACGGAACATGATCTCTCACGAAGTCAGCTTGGTTCGTGACATTCGTGACAGAGAGTTCAAGATTTTCACCGATGCTGGACGTGTCTGTCGACCACTCTTTGTCATAGATAATGACCCAAGGAGCGAAAATTGCGGGTCCTTGGTGCTCAACAAAGATCACATTCGCAAACTTGAAGGAGATCGCGAGCTCCCGGCGGATCTTGACCCAGAGGAGCGCAGAGAACAGTACTATGGATGGGAAGGTTTAGTCAAATCGGGTGTCATTGAATA
>NL1-12
AAAGAAAGCAGCAAGCTCAAAGGCCGGTGTGTCTCAGGTGCTCAGTCGGTACACGTATGCTTCGACCTTGTCACATTTACGACGTACCAATACACCGATTGGGCGAGACGGCAAAATTGCCAAACCTCGGCAACTTCACAATACTCACTGGGGTCTAGTGTGTCCTGCCGAAACCCCCGAAGGACAGGCTTGTGGTTTAGTCAAGAACTTGGCTTTGATGTGCTCTATTACCGTTGGTTCGCCCAGCGAACCTATCGTTGACTTCATGATCCAGCGGAATATGGAAGTGCTCGAGGAGTTTGAACCGTTAGTCACGCCTCATGCCACCAAGGTGTTCGTCAACGGTGTTTGGGTTGGCGTGCATCGTGATCCTGCCCATTTGGTCAGCACTGTCCAATCCCTTCGTCGACGGAACATGATCTCTCACGAAGTCAGCTTGGTTCGTGACATTCGTGACAGAGAGTTCAAGATTTTCACCGATGCTGGACGTGTCTGTCGACCACTCTTTGTCATAGATAATGACCCAAGGAGCGAAAATTGCGGGTCCTTGGTGCTCAACAAAGATCACATTCGCAAACTTGAAGGAGATCGCGAGCTCCCGGCGGATCTTGACCCAGAGGAGCGCAGAGAACAGTACTATGGATGGGAAGGTTTAGTCAAATCGGGTGTCATTGAATA
>PP555175.1_Talaromyces_disparis_AS3.26221
GAAGAAGGCAATGAGCTCCAAAGCAGGTGTTTCTCAAGTGCTCAGTCGATACACCTTTGCCTCTACTTTGTCTCATTTGAGACGTACCAATACTCCAATTGGTCGTGATGGAAAAATTGCTAAGCCTCGTCAGCTCCATAACACCCACTGGGGTCTGGTTTGTCCTGCCGAGACTCCTGAAGGTCAAGCTTGTGGTTTGGTCAAGAACTTGGCTTTGATGTGTTCTATCACTGTGGGTTCCCCTAGCGAACCTATTGTGGATTTCATGATTCAGCGAAACATGGAAGTGCTCGAGGAATTTGAACCACTAGTTACGCCTCATGCCACCAAGGTCTTTGTCAATGGTGTTTGGGTTGGTGTTCATCGTGACCCAGCACACTTGGTCAGCACTGTCCAGTCGCTACGTCGACGAAACATGATTTCACACGAAGTCAGTTTGGTTCGTGACATTCGTGACCGAGAATTTAAGATCTTCACAGATGCTGGTCGTGTTTGTCGACCACTCTTCGTTATTGACAACGATCCACGAAGTGAGAATTGCGGTTCGCTAGTACTCAACAAGGACCATATTCGCAGACTTGAAGCAGACCGCGAGCTTCCGCCAGACCTCGACCCTGAAGAACGAAGGGAGCAATACTACGGTTGGGAGGGTCTCGTCAAATCGGGAGTCATCGAGTA
