# Supplementary material for: A new species of Talaromyces sect. Subinflati discovered in China
Source: PeerJ. 2026 Jun 1;14:e21395. doi: 10.7717/peerj.21395 (PMC13235687; doi:10.7717/peerj.21395)
Supplement: Supplemental Information 5 — The alignments of BenA-CaM-Rpb2- ITS sequences, BenA sequences, CaM sequences, Rpb2 sequences, ITS1-5.8S-ITS2 sequences. Use the software MEGA to view them. [file peerj-14-21395-s005.zip › supplementary sequence data/Supplemental data 5 its 19algnT92G.fas]

>MN864277.1_Talaromyces_guizhouensis_CBS_141837
CCTCCCACCCGTGTTGACCTGTGACCGTGTTGCTTCGGCGGGCCCATCCGGGCCT---GTCCTGGATCGCTGGGGGACCC-TGTGTCCCCGGGCGTGTGCCCGCCGGAGAA-CCCCTGAACCCTG-CATGAATTGGGTGTCTGAGT-AAAG-ATTGAATCGTTAAAACTTTCAACAACGGATCTCTTGGTTCCGGCATCGATGAAGAACGCAGCGAAATGCGATAAGTAATGTGAATTGCAGAATTCCGTGAATCATCGAATCTTTGAACGCACATTGCGCCCCCTGGTATTCCGGGGGGCATGCCTGTCCGAGCGTCATGTC-TCCCTTCAAGCGCGGCTTGTGTGTTGGGTGCTGT-CCCCCCGGGGACACGCCCGAAAGGCAGTGGCGGCGTCGCGTCGGGTCCTCGAGCGTATGGGGCTTT-GTCACCCGCTCGGG-AGGGACCTGCGGGCGCTGGTCTTC
>OL897029.1_Talaromyces_jiangxiensis_CGMCC_3.20783
CCTCCCACCCGTGTTGACCTGTGACCGTGTTGCTTCGGCGGGCCTATCGAGGCCC---GTCCCTGATCGCTGGGGGACCC-CGTGTCCCCGGGCGTGTGCCCGCCGAAGAA-CCCCTGAACCCTG-CATGAATTGGGCGTCTGAGT-AAAG-ATTAAATCGTTAAAACTTTCAACAACGGATCTCTTGGTTCCGGCATCGATGAAGAACGCAGCGAAATGCGATAAGTAATGTGAATTGCAGAATTCCGTGAATCATCGAATCTTTGAACGCACATTGCGCCCCCTGGTATTCCGGGGGGCATGCCTGTCCGAGCGTCATGTC-TCCCCTCAAGCGCGGCTTGTGTGTTGGGTGCTGT-CCCTCCGGGGACACGCCCCAAAGGCAGTGGCGGCGTCGCGTCGGGTCCTCGAGCGTATGGGGCTTT-GTCACCCGCTCGGG-AGGGACCTGCGGGCGCTGGTCTTC
>OL897033.1_Talaromyces_paecilomycetoides_CGMCC_3.20785
CCTCCCACCCGTGTCGA-TTGTGTCCCTGTTGCTTCGGCGGGCCCACTGGGCCCT-----GCCCGGTCGCCTGGGGGTGT-CTTGCCCCCGGGCCCGTGTCCGCCGGAGAG-CTCTGGAACCCTG-TGTGAATTGGACGTCTGAGTGAGGG-ATTAAATCATTAAAACTTTCAACAACGGATCTCTTGGTTCCGGCATCGATGAAGAACGCAGCGAAATGCGATAAGTAATGTGAATTGCAGAATTCCGTGAATCATCGAATCTTTGAACGCACATTGCGCCCCCTGGCATTCCGGGGGGCATGCCTGTCCGAGCGTCATTTC-TCCCCTCAAGCACGGCTTGTGTGTTGGGCGCTGTCCCCCCTGGGGACACGCCCGAAAGGCAGTGGCGGCGCTACGTCAGGTCCTCGAGCGTATGGGGCATT-GTCACTCGCTCGGG-AGGGACCTGCGGGCGCTGGTCTTC
>JN899396.1_Talaromyces_palmae_CBS_442.88
CCTCCCACCCGTGTCGA-TTATG-CCCTGTTGCTTCGGCGGGCCCACGGGGCCCT-----GCCCGGTCGCCTGGGGGGTC----CCCCCCGGGCCCGTGCCCGCCGGAGAG-CTCTGGAACCCTG-TGTGAATTGGACGTCTGAGTGAGGG-ATTGAATCA-TAAAACTTTCAACAACGGATCTCTTGGTTCCGGCATCGATGAAGAACGCAGCGAAATGCGATAAGTAATGTGAATTGCAGAATTCCGTGAATCATCGAATCTTTGAACGCACATTGCGCCCCCTGGCATTCCGGGGGGCATGCCTGTCCGAGCGTCATTTC-TCCTCTCAAGCACGGCTTGTGTGTTGGGTGCTGT-CCCCCCCGGGACACGCCCGAAAGGCAGTGGCGGTGCCGCGTCAGGTCCTCGAGCGTATGGGGCTTT-GTCACCCGCTCGGG-AGGGACCTGCGGGCGCTGGTCTTC
>OR680520.1_Talaromyces_parapalmae_CGMCC_3.25510
CCTCCCACCCGTGTCGA-TTGTGTCCCTGTTGCTTTGGCGGGCCCACGGGGCCCT-----GCCCGGTCGCCTGGGGGTGT-CTTGCCCCCGGGCCCGTGCCCGCCGGAGAG-CCCTGGAACCCTG-TGTGAATTGGACGTCTGAGTGAGGG-ATTAAATCATTAAAACTTTCAACAACGGATCTCTTGGTTCCGGCATCGATGAAGAACGCAGCGAAATGCGATAAGTAATGTGAATTGCAGAATTCCGTGAATCATCGAATCTTTGAACGCACATTGCGCCCCCTGGCATTCCGGGGGGCATGCCTGTCCGAGCGTCATTTC-TCCCCTCAAGCACGGCTTGTGTGTTGGGTGCTGT-CCCCCTGGGGACACGCCCGAAAGGCAGTGGCGGCGCCGCGTCGGGTCCTCGAGCGTATGGGGCATT-GTCACCCGCTCGGG-AGGGACCTGCGGGCGCTGGTCTTC
>MN431413.1_Talaromyces_resedanus_CBS__181.71
CCTCCCACCCGTGTTTA-CCGTGACCCTGTTGCTTCGGCGGGCCCACTGGGCCTA----TGCCTGGTCGCCGGGGGGCGT-CTCGTCCCCGGGTCCGCGCCCGCCGGAGAA-TCTCTGAACCCTG-TCTGAAGTAAGTGTCTGAGTGAAGATTTTAAATCATTAAAACTTTCAACAACGGATCTCTTGGTTCCGGCATCGATGAAGAACGCAGCGAAATGCGATAAGTAATGTGAATTGCAGAATTCCGTGAATCATCGAATCTTTGAACGCACATTGCGCCCCCTGGCATTCCGGGGGGCATGCCTGTCCGAGCGTCATTTCACCCCCTCAAGCACGGCTTGTGTGTTGGGCGTTGT-CCCCTCGGGGACATGTCCGAAAGGCAGTGGCGGCGCCGCGTTGGGTCCTCGAGCGTATGGGGCTTT-GTCACTCGCTCGGGAAAGGACCTGCGGGCGTTGGTCTTC
>PV085755.1_Talaromyces_sinensis_CGMCC_3.28744
CCTCCCACCCGTGTTGACCTGTGACCGTGTTGCTTCGGCGGGCCCATCCGGGCCT---GTCCCGGATCGCTGGGGGGCCC-TGTGCCCCCGGGCGTGTGCCCGCCGGAGAG-CCCCTGAACCCTG-CGTGAATTGGGCGTCTGAGT-AAGG-ATTGAATTGTCAAAACTTTCAACAACGGATCTCTTGGTTCCGGCATCGATGAAGAACGCAGCGAAATGCGATAAGTAATGTGAATTGCAGAATTCCGTGAATCATCGAATCTTTGAACGCACATTGCGCCCCCTGGTATTCCGGGGGGCATGCCTGTCCGAGCGTCATGTC-TCCCTTCAAGCGCGGCTTGTGTGTTGGGTGCTGT-CCCCCCCGGGACACGCCCGAAAGGCAGTGGCGGCGTCGCGTCGGGTCCTCGAGCGTATGGGGCTTT-GTCACCCGCTCGGG-AGGGACCTGCCGGCGCCGGTCTTC
>JN899397.1_Talaromyces_subinflatus_CBS_652.95
CCTCCCACCCGTGTTGACCTGTGACCGTGTTGCTTCGGCGGGCCCATCCGGGCCT---GTCCTGGATCGCTGGGGGGCCC-CGTGCCCCCGGGCGTGTGCCCGCCGGAGAG-CCCCTGAACCCTG-CATGAATTGGGCGTCTGAGT-AAGG-ATTGAATCGTTAAAACTTTCAACAACGGATCTCTTGGTTCCGGCATCGATGAAGAACGCAGCGAAATGCGATACGTAATGTGAATTGCAGAATTCCGTGAATCATCGAATCTTTGAACGCACATTGCGCCCCCTGGTATTCCGGGGGGCATGCCTGTCCGAGCGTCATGTC-TCCCTTCAAGCGCGGCTTGTGTGTTGGGTGCTGT-CCCCCCGGGGACATGCCCGAAAGGCAGTGGCGGCGTCGCGTCGGGTCCTCGAGCGTATGGGGCTTT-GTCACCCGCTCGGG-AGGGACCTGCGGGCGCTGGTCTTC
>KX946902.1_Talaromyces_tzapotlensis_NRRL_35203
CCTCCCACCCGTGTTGACCTGTGACCGTGTTGCTTCGGCGGGCCCATCGGGGCCT---GTTCTTGATCGCTGGGGGGCCC-CGTGCCCCCGGGCGTGTGCCCGCCGGAGAACCCCCTGAACCCTG-CATGAATTGGGCGTCTGAGT-AAGG-ATTGAATCGTTAAAACTTTCAACAACGGATCTCTTGGTTCCGGCATCGATGAAGAACGCAGCGAAATGCGATAAGTAATGTGAATTGCAGAATTCCGTGAATCATCGAATCTTTGAACGCACATTGCGCCCCCTGGTATTCCGGGGGGCATGCCTGTCCGAGCGTCATGTC-TCCCTTCAAGCGCGGCTTGTGTGTTGGGTGCTGT-CCCCCCGGGGACACGCCCCAAAGGCAGTGGCGGCGTCGCGTCGGGTCCTCGAGCGTATGGGGCTTT-GTCACCCGCTCGGG-AGGGACCTGCGGGCGCTGGTCTTC
>KM066182.1_Talaromyces_bacillisporus_CBS_296.48
CCTCCCACCCGTGTTTA-CCGTGACCGTGTTGCTTTGGCGGGCCCACTAGGGCTC---CCCTCTGGTCGCCGGGGGGCTG--CTGCCCCCGGGCCCGTGCCCGCCGAAGCG-CCTGTGAACCCTG-TCTGAATAGTGAGTCTGAGTGTGGG-ATGAAATCATTAAAACTTTCAACAACGGATCTCTTGGTTCCGGCATCGATGAAGAACGCAGCGAATTGCGATAAGTAATGTGAATTGCAGAATTCCGTGAATCATCGAATCTTTGAACGCACATTGCGCCCCCTGGAATTCCGGGGGGCATGCCTGTCCGAGCGTCATTTC-TGCCCTCCAGCGCGGC-TGGGTGTTGGGTGTTGT-CCCCCCGGGGACATGCCCCAAAGGCAGTGGCGGCGCCGCGTCGGGTCCTCGAGCGTATGGGGCTCT-GTCACTTGCTCGGG-ACGGACCTGCGGGCGTCGGTCTTC
>ON863768.1_Talaromyces_clematidis_CBS_149228
CCTCCCACCCGTGTCTA-CCGTCACCGTGTTGCTTCGGCGGGCCCACTGGGACCCCTGGGTCCCGGTCGCCGGGGGGCCACTCTGCCCCCGGGTCCGCGCCCGCCGATGCGCCCCTGGAACCCTG-TCTGAACAGTGAGTCTGAGCGAGAA-ATTGAATCATTAAAACTTTCAACAACGGATCTCTTGGTTCCGGCATCGATGAAGAACGCAGCGAAATGCGATAAGTAATGTGAATTGCAGAATTCCGTGAATCATCGAATCTTTGAACGCACATTGCGCCCCCTGGCATTCCGGGGGGCATGCCTGTCCGAGCGTCATTTC-TGCCCTCCAGCCCGGC-TGGGTGTTGGGTGCTGT-CCCCCCGGGGACACGCCCGAAACGCAGTGACGGCGCCGCGTCGGGTCCTCGAGCGTATGGGGCTTT-GTCACCCGCTCGGA-AGGGACGCGCGGGCGCCGGTCTTC
>KX011503.1_Talaromyces_columbiensis_DTO_058F3
ACTCCCACCCGTGTCTA-CCGTTACCGCGTTGCTTTGGCGGGCCCACTGGAGCCT-GCCGGTCCGGTCGCCGGGGGGCCC--TTGCCCCCGGGCCCGCGCCCGCCGAAGCG-CCCCTGAACCCTG-TGTGAATAGTGAGTCTGAGT-CCCG-ATGAAATCGTTAAAACTTTCAACAACGGATCTCTTGGTTCCGGCATCGATGAAGAACGCAGCGAAATGCGATAAGTAATGTGAATTGCAGAATTCCGTGAATCATCGAATCTTTGAACGCACATTGCGCCCTCTGGCATTCCGGAGGGCATGCCTGTCCGAGCGTCATTTC-TGCCCTCCAGCGCGGC-TGGGTCTTGGGCGCTGT-CCCCCCGGGGACACGCCCCAAAGGCAGTGGCGACGCCGCGTCGAGTCCTCGAGCGTATGGAGCTGG-GTCACCTGCTCGGG-AGGGATTCGCCGGCCTCGGTCTTC
>MH862707.1_Talaromyces_emodensis_CBS_100536
GCTCCCACCCGTGTCTA-CCGTTACCGCGTTGCTTTGGCGGGCCCACTGGAACCTCGCGGTTCCGGTCGCCGGAGGGCTA--CTGCCCTCGGGCCCGCGCCCGCCGAAGCG-CCCCCGAACCCTG-TGTGAATAGTGAGTCTGAGTGCCT--ATGAAATCGTTAAAACTTTCAACAACGGATCTCTTGGTTCCGGCATCGATGAAGAACGCAGCGAAATGCGATAAGTAATGTGAATTGCAGAATTCCGTGAATCATCGAATCTTTGAACGCACATTGCGCCCTCTGGCATTCCGGAGGGCATGCCTGTCCGAGCGTCATTTC-TGCCCTCCAGCGCGGC-TGGGTCTTGGGCGCTGT-TCCCCCGGGGACACGCCCCAAAGGCAGTGGCGACGCCGCGTCGAGTCCTCGAGCGTATGGAGCCTA-GTCACCGGCTCGGG-ACGGACTCGCCGGCTTCGGTCTTC
>JN899338.1_Talaromyces_mimosinus_CBS_659.80
TCTCCCACCCGTGTCTA-CCACTACCGCGTTGCTTTGGCGGGCCCACTGAGGCCT---CGCTTCGGTCGCCGGGGGACTG--CCGTCCCCGGGCCCGTGCCCGCCAGAGCG-CCTCTGAACCCTG-TGTGAACAGTGAGTCTGAGTATCTT-ATTGAATTA-TAAAACTTTCAACAACGGATCTCTTGGTTCCGGCATCGATGAAGAACGCAGCGAAATGCGATAAGTAATGTGAATTGCAGAATTCCGTGAATCATCGAATCTTTGAACGCACATTGCGCCCTCTGGCATTCCGGAGGGCATGCCTGTCCGAGCGTCATTTC-TGCCCTCCAGCGCGGC-TGGGTATTGGGTGCTGT-CCCTCACGGGACACGCCCGAAAGGCAGTGGCGGCGCTGCGTC-GGTCCTCGAGCGTATGGAGC-TT-GTCACCTGCTCGGG-AGGGA-CTGCGGGCGTCGGTCTCC
>JN899387.1_Talaromyces_proteolyticus_CBS_303.67
ACTCCCACCCGTGTCTA-CCGTTACCGCGTTGCTTTGGCGGGCCCACGGAGCCTG--TCGGCCTGGTCGCCGGGGGGCTG---TGCCCCCGGGTCCGCGCCCGCCGAAGCG-CCCTTGAACCCTG-CGTGAATAGTGAGTCTGAGTCCG---ATTGAATCG-TAAAACTTTCAACAACGGATCTCTTGGTTCCGGCATCGATGAAGAACGCAGCGAAATGCGATAAGTAATGTGAATTGCAGAATTCCGTGAATCATCGAATCTTTGAACGCACATTGCGCCCTCTGGCATTCCGGAGGGCATGCCTGTCCGAGCGTCATTTC-TGCCCTCCAGCACGGC-TGGGTGTTGGGCGCTGT-CCCCCCGGGGACACGCCCCAAAGGCAGTGGCGACGCCGCGTCGAGTCCTCGAGCGTATGGAGCTTTGGTCACCTGCTCGGG-AGGGATC-GCCGGCTTCGGTCTCC
>JN899336.1_Talaromyces_unicus_CBS_100535
ACTCCCACCCGTGTCTA-CCGTTACCGCGTTGCTTTGGCGGGCCCACGGGGCCTG--CAGGTCCGGTCGCCGGGGGGCTC---TGCCCCCGGGCCCGCGCCCGCCGAAGCG-CCCCCGAATCCTG-TGTGAATAGTGAGTCTGAGT-CCCG-ATGAAATCG-TAAAACTTTCAACAACGGATCTCTTGGTTCCGGCATCGATGAAGAACGCAGCGAAATGCGATAAGTAATGTGAATTGCAGAATTCCGTGAATCATCGAATCTTTGAACGCACATTGCGCCCTCTGGCATTCCGGAGGGCATGCCTGTCCGAGCGTCATTTC-TGCCCTCCAGCGCGGC-TGGGTCTTGGGCGCTGT-CCCCCCGGGGACACGCCCCAAAGGCAGTGGCGACGCCGCGTCGAGTCCTCGAGTGTATGGAGCTGG-GTCACCTGCTCGGG-AGGGATC-GCCGGCCTCGGTCTCC
>CJ2-3
CCTCCCACCCGTGTTGACCTGTGACCGTGTTGCTTCGGCGGGCCTATCGAGGCCC---GTCCCCGATCGCTGGGGGACCC-CGTGTCCCCGGGCGTGTGCCCGCCGAAGAA-CCCCTGAACCCTG-CATGAATTGGGCGTCTGAGT-AAAG-ATTGAATCGTTAAAACTTTCAACAACGGATCTCTTGGTTCCGGCATCGATGAAGAACGCAGCGAAATGCGATAAGTAATGTGAATTGCAGAATTCCGTGAATCATCGAATCTTTGAACGCACATTGCGCCCCCTGGTATTCCGGGGGGCATGCCTGTCCGAGCGTCATGTC-TCCCCTCAAGCGCGGCTTGTGTGTTGGGCGCTGT-CCCCCCGGGGACACGTCCCAAAGGCAGTGGCGGCGTCGCGTCGGGTCCTCGAGCGTATGGGGCTTT-GTCACCCGCTCGGG-AGGGACCTGCGGGCGCTGGTCTTC
>NL1-12
CCTCCCACCCGTGTTGACCTGTGACCGTGTTGCTTCGGCGGGCCTATCGAGGCCC---GTCCCCGATCGCTGGGGGACCC-CGTGTCCCCGGGCGTGTGCCCGCCGAAGAA-CCCCTGAACCCTG-CATGAATTGGGCGTCTGAGT-AAAG-ATTGAATCGTTAAAACTTTCAACAACGGATCTCTTGGTTCCGGCATCGATGAAGAACGCAGCGAAATGCGATAAGTAATGTGAATTGCAGAATTCCGTGAATCATCGAATCTTTGAACGCACATTGCGCCCCCTGGTATTCCGGGGGGCATGCCTGTCCGAGCGTCATGTC-TCCCCTCAAGCGCGGCTTGTGTGTTGGGCGCTGT-CCCCCCGGGGACACGTCCCAAAGGCAGTGGCGGCGTCGCGTCGGGTCCTCGAGCGTATGGGGCTTT-GTCACCCGCTCGGG-AGGGACCTGCGGGCGCTGGTCTTC
>PP544888.1_Talaromyces_disparis_AS3.26221
CCTCCCACCCTTGTCTCACTACA--CCTGTTGCTTCGGCGGGCCCATCGGGGCCA------CCCGGTCGCCGGGGGATGT---CGTCCCCGGGCCCGCGCCCGCCGAAGCGCCCTGTGAACCCTGATGAAGATGGGCAGTCTGAGT-ACGA-TGAAAATTGTCAAAACTTTCAACAATGGATCTCTTGGTTCCGGCATCGATGAAGAACGCAGCGAAATGCGATAAGTAATGTGAATTGCAGAATTCCGTGAATCATCGAATCTTTGAACGCACATTGCGCCCCCTGGCATTCCGGGGGGCATGCCTGTCCGAGCGTCATTTC-TGCCCTCAAGCACGGCTTGTGTGTTGGGTGTGGT-CCTCCCGGGGACCTGCCCGAAAGGCAGCGGCGACGTC-CGTCCGGTCCTCGAGCGTATGGGGCTCT-GTCACTCGCTCGGG-AAGGACCTGCGGGGGTCGGTCACC
